# Supplementary material for: Interplay of Various Evolutionary Modes in Genome Diversification and Adaptive Evolution of the Family Sulfolobaceae
Source: Front Microbiol. 2021 Jun 25;12:639995. doi: 10.3389/fmicb.2021.639995 (PMC8267890; doi:10.3389/fmicb.2021.639995)
Supplement: Supplementary file 1 [file Table_1.XLSX]

## Sheet: Sheet1
Supplementary Table 1: Comprehensive features of 30 genomes belonging to four genera of the family Sulfolobaceae. Three multi-strain species viz., Sulfolobus islandicus, Saccharolobus solfataricus and Sulfolobus acidocaldarius were considered for geographical location-wise analysis. 9 strains of S. islandicus were from three different geographical locations, i.e., USA, Russia and Iceland. 6 strai…
Organism	Strain	Size(Mb)	GC%	NCBI Reference	Genes	Coding Sequences	Protein-coding sequences	Pseudogenes	rRNAs	tRNAs	%Core	Optimal Growth Ph	Optimal Growth temp. (°C)	Isolation Area	Abbreviation
Acidianus hospitalis	W1	2.13765	34.1	NC_015518.1/CP002535.1	2488	2433	2329	104	3	47	22.3272	2.5	65-95	Unknown	aho
Acidianus manzaensis	YN-25	2.68746	30.6	CP020477.1	2755	2704	2644	60	3	46	19.6672	1.0-6.0	50-85	Tenchong Yunnan, China	ama
Metallosphaera cuprina	Ar-4	1.84035	42	NC_015435.1/CP002656.1	1968	2053	2029	24	3	45	25.6284	3.5	65	sulfuric hot spring/muddy water of a sulfuric hot spring in Yunnan province, China	mcu
Metallosphaera sedula	ARS120-1	2.19153	46.2	NZ_CP012174.1/CP012174.1	2376	2274	2245	29	3	44	23.1626	2	75	Thermal pond in the Pisciarelli Solfatara in Italy	msd
Metallosphaera sedula	ARS120-2	2.19153	46.2	NZ_CP012175.1/CP012175.1	2376	2274	2245	29	3	44	23.1626	2	75	Thermal pond in the Pisciarelli Solfatara in Italy	msb
Metallosphaera sedula	ARS50-1	2.19153	46.2	NZ_CP012172.1/CP012172.1	2375	2273	2244	29	3	44	23.1729	2	75	Thermal pond in the Pisciarelli Solfatara in Italy	msc
Metallosphaera sedula	ARS50-2	2.19153	46.2	NZ_CP012173.1/CP012173.1	2377	2275	2246	29	3	45	23.1523	2	75	Thermal pond in the Pisciarelli Solfatara in Italy	msa
Metallosphaera sedula	DSM 5348	2.19152	46.2	NC_009440.1/CP000682.1	2377	2285	2256	29	3	45	23.0496	2	75	Thermal pond in the Pisciarelli Solfatara in Italy	mse
Metallosphaera sedula	SARC-M1	2.19153	46.2	NZ_CP012176.1/CP012176.1	2379	2279	2250	29	3	44	23.1111	2	75	Thermal pond in the Pisciarelli Solfatara in Italy	msf
Sulfolobus acidocaldarius	SUSAZ	2.06192	36.3	CP006977.1	2228	2178	2146	32	3	46	24.2311	2.5	70-80	Mud sample collected next to a sulfuric hot spring, Los Azufres, Mexico	sas
Sulfolobus acidocaldarius	DSM 639	2.22596	36.7	NC_007181.1/CP000077.1	2331	2258	2223	35	3	48	23.3918	2.5	70-81	Terrestrial solfataras,Wyoming, USA	sad
Sulfolobus acidocaldarius	N8	2.17636	36.7	NC_020246.1/CP002817.1	2287	2302	2275	27	3	48	22.8571	2.5	70-82	Jigokudani thermal field, Hokkaido Island, Japan	san
Sulfolobus acidocaldarius	Ron12/I	2.22398	36.7	NC_020247.1/CP002818.1	2331	2352	2317	35	3	48	22.4428	2.5	70-83	self-heating mining waste near Ronneburg in eastern Germany	sar
Sulfolobus islandicus	HVE10/4	2.6552	35.1	NC_017275.1/CP002426.1	2854	2837	2723	114	3	44	19.0966	2.7	75	Solfataras, Iceland	sih
Sulfolobus islandicus	L.S.2.15	2.73627	35.1	NC_012589.1/CP001399.1	3021	2941	2738	203	3	45	18.992	2.7	75	Sulfur Works, Lassen National Park, USA	sil
Sulfolobus islandicus	LAL14/1	2.46518	35.1	NC_021058.1/CP003928.1	2728	2773	2601	172	3	45	19.9923	2.7	75	solfataric field in Iceland	sia
Sulfolobus islandicus	M.14.25	2.60883	35.1	NC_012588.1/CP001400.1	2879	2761	2609	152	3	45	19.931	2	75	Kamchatka Penninsula, Mutnovsky Volcano in the Russian Far East	sim
Sulfolobus islandicus	M.16.27	2.6924	35	NC_012632.1/CP001401.1	2921	2799	2657	142	3	45	19.5709	2	75	Kamchatka Penninsula, Mutnovsky Volcano in the Russian Far East	sin
Sulfolobus islandicus	M.16.4	2.58665	35	NC_012726.1/CP001402.1	2779	2787	2736	51	3	45	19.0058	2	75	Kamchatka Penninsula, Mutnovsky Volcano in the Russian Far East	siu
Sulfolobus islandicus	REY15A	2.52299	35.3	NC_017276.1/CP002425.1	2775	2828	2644	184	3	46	19.6672	2.7	75	Solfataras, Iceland	sir
Sulfolobus islandicus	Y.G.57.14	2.70206	35.4	NC_012622.1/CP001403.1	2984	3126	2905	221	3	48	17.9002	3.6	75	Yellowstone National park, USA	siy
Sulfolobus islandicus	Y.N.15.51	2.85441	35.3118	NC_012623.1/CP001404.1	3156	3179	2900	279	3	46	17.931	2.7	80	Norris Geyser Valley at Yellowstone National Park, USA	siz
Saccharolobus solfataricus	98/2	2.66897	35.8	NC_017274.1/CP001800.1	2924	2892	2679	213	3	45	19.4102	2.0 - 4.5	80	Obsidian Hot Spring, Yellowstone National park, USA	ssa
Saccharolobus solfataricus	P2	2.99225	35.8	NC_002754.1/AE006641.1	3145	3194	2994	200	3	45	17.3681	3	85	volcanic hot spring,Italy	ssb
Saccharolobus solfataricus	P1	3.03402	35.8	NZ_LT549890.1/LT549890.1	3254	3593	3333	260	3	45	15.6016	3	85	Campi flegrei, Italy	ssc
Saccharolobus solfataricus	SULA	2.72734	35.9	NZ_CP011057.1/CP011057.1	2967	2917	2696	221	3	46	19.2878	3	85	Yellowstone National park, USA	sss
Saccharolobus solfataricus	SULB	2.72726	35.9	NZ_CP011055.1/CP011055.1	2971	2919	2700	219	3	46	19.2593	3	85	Yellowstone National park, USA	ssl
Saccharolobus solfataricus	SULC	2.72731	35.9	NZ_CP011056.1/CP011056.1	2922	2852	2692	160	3	45	19.3165	3	85	Yellowstone National park, USA	ssd
Sulfolobus sp.	A20	2.68832	34.8	NZ_CP017006.1/CP017006.1	2717	2571	2497	74	3	45	20.825	3–4	75-85	Laguna Fumarolica, Costa Rica.	ssp
Sulfolobus tokodaii	7	2.69476	32.8	NC_003106.2/BA000023.2	2951	2946	2816	130	3	46	18.4659	2–3	80	Beppu Hot Springs of Kyushu Island Japan	sto
