# Supplementary material for: Interplay of Various Evolutionary Modes in Genome Diversification and Adaptive Evolution of the Family Sulfolobaceae
Source: Front Microbiol. 2021 Jun 25;12:639995. doi: 10.3389/fmicb.2021.639995 (PMC8267890; doi:10.3389/fmicb.2021.639995)
Supplement: Supplementary file 2 [file Table_2.XLSX]

## Sheet: Sheet1
Supplementary Table 2: Number of gene-gain and gene-loss at species level for multi-strain species of the family Sulfolobaceae
Supplementary Table 2A: Number of gene-gain and gene-loss at species level for multi-strain species of the family Sulfolobaceae for major functional categories of Archaeal Clusters of Orthologous Genes (arCOGs). This data was used to generate Figure 2A.
	S. acidocaldarius (gain)	S. acidocaldarius (loss)	S. islandicus (gain)	S. islandicus (loss)	S. solfataricus (gain)	S. solfataricus (loss)	M. sedula (gain)	M. sedula (loss)
Information Storage and Processing	61	52	6	3	10	5	42	11
Cellular Processes and Signaling	52	102	59	21	83	14	92	20
Metabolism	101	177	21	27	22	16	89	45
Poorly Characterized	189	123	55	18	69	11	153	20
Uncharacterized	2	1	0	1	6	0	8	0
Supplementary Table 2B: Number of gene-gain and gene-loss at species level for multi-strain species of the family Sulfolobaceae for different KEGG pathways. This data was used to generate Supplementary Figure 7.
	S. acidocaldarius (gain)	S. acidocaldarius (loss)	S. islandicus (gain)	S. islandicus (loss)	S. solfataricus (gain)	S. solfataricus (loss)	M. sedula (gain)	M. sedula (loss)
Metabolism	57	172	14	25	8	13	75	29
Genetic Information Processing	19	17	1	0	0	0	6	6
Environmental Information Processing	8	5	0	0	0	0	1	3
Cellular Processes	2	17	1	4	0	0	1	0
Organismal Systems	0	5	1	0	0	0	0	0
Human Diseases	1	6	0	0	0	0	1	1
Brite Hierarchies	62	86	10	15	6	7	33	21
Not Included in Pathway or Brite	19	54	8	11	13	5	12	6
NA	306	269	119	37	166	31	315	56
Supplementary Table 2C: Number of gene-gain and gene-loss at species level for multi-strain species of the family Sulfolobaceae for KEGG pathways under the category Metabolism. This data was used to generate Figure 2B.
	S.acidocaldarius (gain)	S.acidocaldarius (loss)	S.islandicus (gain)	S.islandicus (loss)	S.solfataricus (gain)	S.solfataricus (loss)	M.sedula (gain)	M.sedula (loss)
Carbohydrate metabolism	12	63	3	7	1	6	25	10
Energy metabolism	2	28	0	2	1	3	10	4
Lipid metabolism	4	4	2	2	0	0	2	0
Nucleotide metabolism	6	7	1	0	1	0	3	4
Amino acid metabolism	12	35	4	7	1	2	8	7
Metabolism of other amino acids	1	1	0	0	0	0	2	1
Glycan biosynthesis and metabolism	0	3	1	0	0	0	0	0
Metabolism of cofactors and vitamins	12	10	3	2	2	1	8	2
Metabolism of terpenoids and polyketides	3	6	0	0	1	0	1	1
Biosynthesis of other secondary metabolites	4	7	0	0	0	0	3	0
Xenobiotics biodegradation and metabolism	1	8	0	5	1	1	13	0
