# Supplementary material for: Interplay of Various Evolutionary Modes in Genome Diversification and Adaptive Evolution of the Family Sulfolobaceae
Source: Front Microbiol. 2021 Jun 25;12:639995. doi: 10.3389/fmicb.2021.639995 (PMC8267890; doi:10.3389/fmicb.2021.639995)
Supplement: Supplementary file 3 [file Table_3.XLSX]

## Sheet: Sheet1
Supplementary Table 3: Details of the CCM genes in 30 Sulfolobaceae genomes along with their respective gain-loss events.
Substrate	Product	Enzyme	Short Name(Enzyme)	KEGG_Id		Gain (The numbers represents the 'node numbers' from Fig. 1)	Loss (The numbers represents the 'node numbers' from Fig. 1)	Sulfolobus sp. A20	S. tokodaii 7	S. islandicus M.14.25	S. islandicus M.16.27	S. islandicus M.16.4	S. islandicus L.S.2.15	S. islandicus Y.G.57.14	S. islandicus Y.N.15.51	S. islandicus REY15A	S. islandicus HVE10/4	S. islandicus LAL14/1	S. solfataricus P1	S. solfataricus P2	S. solfataricus 98/2	S. solfataricus SULA	S. solfataricus SULB	S. solfataricus SULC	S. acidocaldarius DSM 639	S. acidocaldarius Ron12/I	S. acidocaldarius N8	S. acidocaldarius SUSAZ	A. hospitalis W1	A. manzaensis YN-25	M. cuprina Ar-4	M. sedula DSM 5348	M. sedula ARS50-1	M. sedula ARS50-2	M. sedula ARS120-1	M. sedula ARS120-2	M. sedula SARC-M1		Sulfolobus sp. A20	S. tokodaii 7	S. islandicus M.14.25	S. islandicus M.16.27	S. islandicus M.16.4	S. islandicus L.S.2.15	S. islandicus Y.G.57.14	S. islandicus Y.N.15.51	S. islandicus REY15A	S. islandicus HVE10/4	S. islandicus LAL14/1
The EMP pathway, employed during gluconeogenesis
1,3-Bisphosphoglycerate	Glyceraldehyde-3-Phosphate(GAP)	glyceraldehyde-3-phosphate dehydrogenase	GAPDH/gap2	K00150	core	-	-	1	1	1	1	1	1	1	1	1	1	1	1	1	1	1	1	1	1	1	1	1	1	1	1	1	1	1	1	1	1		AOL16093.1	BAB66418.1	ACP38330.1	ACP55575.1	ACR42179.1	ACP35693.1	ACP45847.1	ACP48346.1	ADX85522.1	ADX82896.1	AGJ62905.1
3-Phosphoglycerate	1,3-Bisphosphoglycerate	phosphoglycerate kinase	PGK	K00927	core	-	-	1	1	1	1	1	1	1	1	1	1	1	1	1	1	1	1	1	1	1	1	1	1	1	1	1	1	1	1	1	1		AOL16094.1	BAB66419.1	ACP38329.1	ACP55574.1	ACR42178.1	ACP35692.1	ACP45846.1	ACP48347.1	ADX85521.1	ADX82895.1	AGJ62904.1
Glyceraldehyde-3-Phosphate(GAP)	Dihydroxyacetone phosphate (DHAP)	triosephosphate isomerase	TPI	K01803	core	-	-	1	1	1	1	1	1	1	1	1	1	1	1	1	1	1	1	1	1	1	1	1	1	1	1	1	1	1	1	1	1		AOL17791.1	BAB67127.1	ACP39427.1	ACP56609.1	ACR43295.1	ACP36818.1	ACP47118.1	ACP49970.1	ADX86660.1	ADX84015.1	AGJ63997.1
GAP' and 'DHAP'	Fructose 6-phosphate	fructose 1,6-bisphosphate aldolase	FBPA	K01622	core	-	-	1	1	1	1	1	1	1	1	1	1	1	1	1	1	1	1	1	1	1	1	1	1	1	1	1	1	1	1	1	1		AOL16157.1	BAK54233.1	ACP38589.1	ACP55803.1	ACR42465.1	ACP35949.1	ACP46187.1	ACP48099.1	ADX85775.1	ADX83139.1	AGJ63151.1
Fructose 6-phosphate	Glucose 6-phosphate	glucose-6-phosphate isomerase/mannose-6-phosphate isomerase	PGI	K15916	-	S. solfataricus P2, 5, 21	S. islandicus Y.N.15.51	0	0	1	1	1	1	1	0	0	0	0	0	1	0	0	0	0	0	0	0	0	1	1	0	0	0	0	0	0	0		0	0	ACP36984.1	ACP54121.1	ACR40728.1	ACP34246.1	ACP44388.1	0	0	0	0
					-	S. islandicus Y.N.15.51, 15	5, S. solfataricus P2	1	0	0	0	0	0	0	1	1	1	1	1	0	1	1	1	1	0	0	0	0	0	0	0	0	0	0	0	0	0		AOL17807.1	0	0	0	0	0	0	ACP47290.1	ADX84186.1	ADX81465.1	AGJ61572.1
Glucose 6-phosphate	Glucose 1-phosphate	phosphoglucomutase/phosphomannomutase	PGM	K15778	core	-	-	1	1	1	1	1	1	1	1	1	1	1	1	1	1	1	1	1	1	1	1	1	1	1	1	1	1	1	1	1	1		AOL16159.1	BAB65203.1	ACP38671.1	ACP55875.1	ACR42538.1	ACP36083.1	ACP46303.1	ACP47991.1	ADX85862.1	ADX83219.1	AGJ63227.1
Branched Entner–Doudoroff (ED) pathway
non‐phosphorylative ED pathway
Glucose and Galactose	Gluconate and Galactonate	Glucose dehydrogenase/aldose 1-dehydrogenase	ssgdh	K18125	-	-	S. tokodaii, 28	1	0	2	2	2	2	2	2	2	2	2	2	2	1	2	2	2	1	1	1	1	0	0	0	0	0	0	0	0	0		AOL16493.1	0	ACP39046.1, ACP39082.1	ACP56251.1, ACP56284.1	ACR42916.1, ACR42958.1	ACP36450.1, ACP36480.1	ACP46694.1, ACP46733.1	ACP47616.1, ACP47575.1	ADX86254.1, ADX86295.1	ADX83597.1, ADX83635.1	AGJ63606.1, AGJ63641.1
					-	Sulfolobus sp. A20, A. manzaensis	-	1	0	0	0	0	0	0	0	0	0	0	0	0	0	0	0	0	0	0	0	0	0	1	0	0	0	0	0	0	0		AOL16528.1	0	0	0	0	0	0	0	0	0	0
Gluconate and Galactonate	2-Keto-3-deoxygluconate (KDG) and 2-keto-3-deoxygalactonate (KDGal)	Gluconate/Galactonate dehydratase	gnaD	K05308	core	-	-	2	2	2	2	2	2	2	2	2	2	2	2	2	2	2	2	2	1	1	1	1	1	1	1	1	1	1	1	1	1		AOL16826.1, AOL16342.1	BAB67683.1, BAB67476.1	ACP39358.1, ACP38900.1	ACP56540.1, ACP56104.1	ACR43226.1, ACR42768.1	ACP36745.1, ACP36309.1	ACP47042.1, ACP46537.1	ACP49898.1, ACP47757.1	ADX86587.1, ADX86097.1	ADX83940.1, ADX83451.1	AGJ63924.1, AGJ63458.1
KDG and KDGal	Pyruvate and Glyceraldehyde	KDG aldolase/ 2-dehydro-3-deoxy-phosphogluconate	kdpgA	K11395	-	-	18,28	1	1	1	1	1	1	1	1	1	1	1	1	1	1	1	1	1	0	0	0	0	0	0	0	0	0	0	0	0	0		AOL16343.1	BAK54808.1	ACP38901.1	ACP56105.1	ACR42769.1	ACP36310.1	ACP46538.1	ACP47756.1	ADX86098.1	ADX83452.1	AGJ63459.1
					-	-	S. tokodaii, 15, 21	0	0	0	0	0	0	0	0	0	0	0	0	0	0	0	0	0	1	1	1	1	0	0	1	1	1	1	1	1	1		0	0	0	0	0	0	0	0	0	0	0
Glyceraldehyde	Glycerate	Glyceraldehyde dehydrogenase	GADH/cutA	K18020	-	-	A. hospitalis	1	1	1	1	1	1	1	1	1	1	1	1	1	1	1	1	1	1	1	1	1	0	1	1	1	1	1	1	1	1		AOL16842.1	BAK54660.1	ACP39382.1	ACP56564.1	ACR43250.1	ACP36770.1	ACP47068.1	ACP49923.1	ADX86611.1	ADX83963.1	AGJ63947.1
			GADH/cutB	K18021	-	-	A. hospitalis, 27	1	1	1	1	1	1	1	1	1	1	1	1	1	1	1	1	1	1	1	1	1	0	1	0	0	0	0	0	0	0		AOL17787.1	BAK54662.1	ACP39384.1	ACP56566.1	ACR43252.1	ACP36772.1	ACP47070.1	ACP49925.1	ADX86613.1	ADX83965.1	AGJ63949.1
			GADH/cutC	K18022	-	S. islandicusM.14.25, M. cuprina, 18	-	0	0	1	0	0	0	0	0	0	0	0	0	0	0	0	0	0	1	1	1	1	0	0	1	0	0	0	0	0	0		0	0	ACP39383.1	0	0	0	0	0	0	0	0
					core	-	-	3	2	1	2	2	2	3	3	2	2	2	3	2	3	3	3	3	1	1	1	1	1	2	1	2	2	2	2	2	2		AOL17829.1, AOL17865.1, AOL16843.1	BAB65557.2, BAK54661.1	ACP37113.1	ACP54252.1, ACP56565.1	ACR40876.1, ACR43251.1	ACP34407.1, ACP36771.1	ACP44520.1, ACP45129.1, ACP47069.1	ACP49733.1, ACP49035.1, ACP49924.1	ADX84317.1, ADX86612.1	ADX81601.1, ADX83964.1	AGJ61695.1, AGJ63948.1
Glycerate	2‐phosphoglycerate	Glycerate kinase/ Glycerate 2-kinase	gckA	K11529	-	-	28	1	1	1	1	1	1	1	1	1	1	1	1	1	1	1	1	1	1	1	1	1	0	0	0	0	0	0	0	0	0		AOL17626.1	BAB67133.1	ACP38222.1	ACP55468.1	ACR42070.1	ACP35584.1	ACP45737.1	ACP48455.1	ADX85414.1	ADX82755.1	AGJ62797.1
					-	-	20	0	0	0	0	0	0	0	0	0	0	0	0	0	0	0	0	0	0	0	0	0	1	1	1	1	1	1	1	1	1		0	0	0	0	0	0	0	0	0	0	0
2‐phosphoglycerate	Phosphoenolpyruvate	Enolase	eno	K01689	core	-	-	1	1	1	1	1	1	1	1	1	1	1	1	1	1	1	1	1	1	1	1	1	1	1	1	1	1	1	1	1	1		AOL15708.1	BAB66253.1	ACP38062.1	ACP55241.1	ACR41896.1	ACP35403.1	ACP45569.1	ACP48643.1	ADX85238.1	ADX82602.1	AGJ62616.1
Phosphoenolpyruvate	Pyruvate	Pyruvate kinase	pyk	K00873	-	-	A. hospitalis, S. tokodaii	1	0	1	1	1	1	1	1	1	1	1	1	1	1	1	1	1	1	1	1	1	0	1	1	1	1	1	1	1	1		AOL15625.1	0	ACP37997.1	ACP55175.1	ACR41830.1	ACP35337.1	ACP45493.1	ACP48709.1	ADX85172.1	ADX82536.1	AGJ62551.1
					-	A. hospitalis, S. tokodaii	-	0	1	0	0	0	0	0	0	0	0	0	0	0	0	0	0	0	0	0	0	0	1	0	0	0	0	0	0	0	0		0	BAB66695.1	0	0	0	0	0	0	0	0	0
semi-phosphorylative ED pathway
Glucose	Gluconate	Glucose dehydrogenase/aldose 1-dehydrogenase	ssgdh	K18125	-	-	S. tokodaii,28	1	0	2	2	2	2	2	2	2	2	2	2	2	1	2	2	2	1	1	1	1	0	0	0	0	0	0	0	0	0		AOL16493.1	0	ACP39046.1, ACP39082.1	ACP56251.1, ACP56284.1	ACR42916.1, ACR42958.1	ACP36450.1, ACP36480.1	ACP46694.1, ACP46733.1	ACP47616.1, ACP47575.1	ADX86254.1, ADX86295.1	ADX83597.1, ADX83635.1	AGJ63606.1, AGJ63641.1
					-	Sulfolobus sp. A20, A. manzaensis	-	1	0	0	0	0	0	0	0	0	0	0	0	0	0	0	0	0	0	0	0	0	0	1	0	0	0	0	0	0	0		AOL16528.1	0	0	0	0	0	0	0	0	0	0
Gluconate	2-Keto-3-deoxygluconate (KDG)	Gluconate/Galactonate dehydratase	gnaD	K05308	core	-	-	2	2	2	2	2	2	2	2	2	2	2	2	2	2	2	2	2	1	1	1	1	1	1	1	1	1	1	1	1	1		AOL16826.1, AOL16342.1	BAB67683.1, BAB67476.1	ACP39358.1, ACP38900.1	ACP56540.1, ACP56104.1	ACR43226.1, ACR42768.1	ACP36745.1, ACP36309.1	ACP47042.1, ACP46537.1	ACP49898.1, ACP47757.1	ADX86587.1, ADX86097.1	ADX83940.1, ADX83451.1	AGJ63924.1, AGJ63458.1
KDG	2-Keto-3-deoxy-6-(phospho)gluconate (KDPG)	KDG kinase/ 2-dehydro-3-deoxygluconokinase	sskdgK	K18126	-	-	21	1	1	1	1	1	1	1	1	1	1	1	1	1	1	1	1	1	1	1	1	1	0	0	1	1	1	1	1	1	1		AOL16344.1	BAB67588.1	ACP38902.1	ACP56106.1	ACR42770.1	ACP36311.1	ACP46539.1	ACP47755.1	ADX86099.1	ADX83453.1	AGJ63460.1
KDPG	Pyruvate and Glyceraldehyde‐3‐phosphate	KDG aldolase/ 2-dehydro-3-deoxy-phosphogluconate	kdpgA	K11395	-	-	18,28	1	1	1	1	1	1	1	1	1	1	1	1	1	1	1	1	1	0	0	0	0	0	0	0	0	0	0	0	0	0		AOL16343.1	BAK54808.1	ACP38901.1	ACP56105.1	ACR42769.1	ACP36310.1	ACP46538.1	ACP47756.1	ADX86098.1	ADX83452.1	AGJ63459.1
					-	-	S. tokodaii, 15, 21	0	0	0	0	0	0	0	0	0	0	0	0	0	0	0	0	0	1	1	1	1	0	0	1	1	1	1	1	1	1		0	0	0	0	0	0	0	0	0	0	0
Glyceraldehyde‐3‐phosphate	3‐phosphoglycerate	Glyceraldehyde-3-phosphate dehydrogenase	gapN	K18978	-	-	21	1	1	1	1	1	1	1	1	1	1	1	1	1	1	1	1	1	1	1	1	1	0	0	1	1	1	1	1	1	1		AOL16345.1	BAB67587.1	ACP38903.1	ACP56107.1	ACR42771.1	ACP36312.1	ACP46540.1	ACP47754.1	ADX86100.1	ADX83454.1	AGJ63461.1
Glycerate	2‐phosphoglycerate	phosphoglycerate mutase	gpmB	K15634	-	-	13,21	1	1	1	1	1	1	1	1	1	1	1	0	0	0	0	0	0	1	1	1	1	0	0	1	1	1	1	1	1	1		AOL17026.1	BAK54737.1	ACP36945.1	ACP54082.1	ACR40689.1	ACP34207.1	ACP44347.1	ACP47252.1	ADX84147.1	ADX81425.1	AGJ61533.1
					-	13,21	-	0	0	0	0	0	0	0	0	0	0	0	1	1	1	1	1	1	0	0	0	0	1	1	0	0	0	0	0	0	0		0	0	0	0	0	0	0	0	0	0	0
2‐phosphoglycerate	Phosphoenolpyruvate	Enolase	eno	K01689	core	-	-	1	1	1	1	1	1	1	1	1	1	1	1	1	1	1	1	1	1	1	1	1	1	1	1	1	1	1	1	1	1		AOL15708.1	BAB66253.1	ACP38062.1	ACP55241.1	ACR41896.1	ACP35403.1	ACP45569.1	ACP48643.1	ADX85238.1	ADX82602.1	AGJ62616.1
Phosphoenolpyruvate	Pyruvate	Pyruvate kinase	pyk	K00873	-	-	A. hospitalis, S. tokodaii	1	0	1	1	1	1	1	1	1	1	1	1	1	1	1	1	1	1	1	1	1	0	1	1	1	1	1	1	1	1		AOL15625.1	0	ACP37997.1	ACP55175.1	ACR41830.1	ACP35337.1	ACP45493.1	ACP48709.1	ADX85172.1	ADX82536.1	AGJ62551.1
					-	A. hospitalis, S. tokodaii	-	0	1	0	0	0	0	0	0	0	0	0	0	0	0	0	0	0	0	0	0	0	1	0	0	0	0	0	0	0	0		0	BAB66695.1	0	0	0	0	0	0	0	0	0
Oxidative TCA cycle
Pyruvate	Acetyl-coenzyme A	Pyruvate ferredoxin oxidoreductase	alpha subunit/ porA	K00169	-	-	A. hospitalis, 27	1	1	1	1	1	1	1	1	1	1	1	1	1	1	1	1	1	1	1	1	1	0	1	0	0	0	0	0	0	0		AOL16388.1	BAB66878.1	ACP39276.1	ACP56458.1	ACR43144.1	ACP36662.1	ACP46953.1	ACP47352.1	ADX86429.1	ADX83842.1	AGJ63838.1
					-	27	-	0	0	0	0	0	0	0	0	0	0	0	0	0	0	0	0	0	0	0	0	0	0	0	1	1	1	1	1	1	1		0	0	0	0	0	0	0	0	0	0	0
					-	-	Sulfolobus sp. A20, A. hospitalis, 18	0	1	1	1	1	1	1	1	1	1	1	1	1	1	1	1	1	0	0	0	0	0	1	1	1	1	1	1	1	1		0	BAB66603.1	ACP37252.1	ACP54397.1	ACR41027.1	ACP34537.1	ACP44667.1	ACP49595.1	ADX84457.1	ADX81743.1	AGJ61827.1
			beta subunit/ porB	K00170	-	-	A. hospitalis	1	1	1	1	1	1	1	1	1	1	1	1	1	1	1	1	1	1	1	1	1	0	1	1	1	1	1	1	1	1		AOL16387.1	BAK54666.1	ACP39277.1	ACP56459.1	ACR43145.1	ACP36663.1	ACP46954.1	ACP47351.1	ADX86428.1	ADX83843.1	AGJ63839.1
					-	-	Sulfolobus sp. A20, 18	0	1	1	1	1	1	1	1	1	1	1	1	1	1	1	1	1	0	0	0	0	1	1	1	1	1	1	1	1	1		0	BAK54615.1	ACP37251.1	ACP54396.1	ACR41026.1	ACP34536.1	ACP44666.1	ACP49596.1	ADX84456.1	ADX81742.1	AGJ61826.1
			delta subunit/ porD	K00171	-	-	A. hospitalis	1	1	1	1	1	2	2	2	1	1	1	1	1	1	1	1	1	1	1	1	1	0	1	1	1	1	1	1	1	1		AOL16389.1	BAK54667.1	ACP39275.1	ACP56457.1	ACR43143.1	ACP36661.1	ACP46952.1	ACP47353.1	ADX86430.1	ADX83841.1	AGJ63837.1
					-	-	Sulfolobus sp. A20, 2,18	0	1	1	1	1	0	0	0	1	1	1	1	1	1	1	1	1	0	0	0	0	1	1	1	1	1	1	1	1	1		0	BAK54614.1	ACP37253.1	ACP54398.1	ACR41028.1	0	0	0	ADX84458.1	ADX81744.1	AGJ61828.1
			gamma subunit/ porG	K00172	-	-	A. hospitalis	1	1	1	1	1	1	1	1	1	1	1	1	1	1	1	1	1	1	1	1	1	0	1	1	1	1	1	1	1	1		AOL16390.1	BAK54668.1	ACP39274.1	ACP56456.1	ACR43142.1	ACP36660.1	ACP46951.1	ACP47354.1	ADX86431.1	ADX83840.1	AGJ63836.1
Acetyl-coenzyme A	Citrate	citrate synthase	gltA	K01647	core	-	-	1	1	1	1	1	1	1	1	1	1	1	1	1	1	1	1	1	1	1	1	1	1	1	1	1	1	1	1	1	1		AOL16888.1	BAB66897.1	ACP39430.1	ACP56612.1	ACR43298.1	ACP36821.1	ACP47121.1	ACP49973.1	ADX86663.1	ADX84018.1	AGJ64000.1
Citrate	Isocotrate	aconitate hydratase	ACO	K01681	-	-	18, 28	1	1	1	2	1	1	1	2	1	1	1	1	1	1	1	1	1	0	0	0	0	0	0	0	0	0	0	0	0	0		AOL15554.1	BAK54397.1	ACP37893.1	ACP54832.1, ACP55083.1	ACR41725.1	ACP35239.1	ACP45394.1	ACP49111.1	ADX85072.1	ADX82441.1	AGJ62464.1
					-	-	S. tokodaii, A. manzaensis, 15	0	0	0	0	0	0	0	0	0	0	0	0	0	0	0	0	0	1	1	1	1	1	0	1	1	1	1	1	1	1		0	0	0	0	0	0	0	0	0	0	0
					-	A. manzaensis	-	0	0	0	0	0	0	0	0	0	0	0	0	0	0	0	0	0	0	0	0	0	0	1	0	0	0	0	0	0	0		0	0	0	0	0	0	0	0	0	0	0
Isocotrate	2-oxoglutarate	Isocitrate dehydrogenase	icd	K00031	core	-	-	1	1	1	1	1	1	1	1	1	1	1	1	1	1	1	1	1	1	1	1	1	1	1	1	1	1	1	1	1	1		AOL16925.1	BAB67271.1	ACP39501.1	ACP56686.1	ACR43372.1	ACP36892.1	ACP47199.1	ACP50049.1	ADX86739.1	ADX84095.1	AGJ64073.1
2-oxoglutarate	Succinyl-CoA	2-oxoacid ferredoxin oxidoreductase	korA	K00174	core	-	-	1	2	1	1	1	1	1	1	1	1	1	1	1	1	1	1	1	2	2	2	2	2	2	1	1	1	1	1	1	1		AOL17834.1	BAB67411.1, BAB67545.1	ACP39206.1	ACP56399.1	ACR43074.1	ACP36603.1	ACP46873.1	ACP47447.1	ADX86504.1	ADX83764.1	AGJ63767.1
			korB	K00175	core	-	-	1	2	1	1	1	1	1	1	1	1	1	1	1	1	1	1	1	2	2	2	2	2	2	1	1	1	1	1	1	1		AOL17169.1	BAB67409.1, BAB67543.1	ACP39205.1	ACP56398.1	ACR43073.1	ACP36602.1	ACP46872.1	ACP47448.1	ADX86505.1	ADX83763.1	AGJ63766.1
Succinyl-CoA	Succinate	succinyl-CoA synthetase	sucC	K01903	core	-	-	1	1	1	1	1	1	1	1	1	1	1	1	1	1	1	1	1	1	1	1	1	1	1	1	1	1	1	1	1	1		AOL16723.1	BAK54427.1	ACP37164.1	ACP54303.1	ACR40927.1	ACP34457.1	ACP44572.1	ACP49785.1	ADX84372.1	ADX81654.1	AGJ61745.1
			sucD	K01902	core	-	-	1	1	1	1	1	1	1	1	1	1	1	1	1	1	1	1	1	1	1	1	1	1	1	1	1	1	1	1	1	1		AOL17764.1	BAK54426.1	ACP37165.1	ACP54304.1	ACR40928.1	ACP34456.1	ACP44571.1	ACP49784.1	ADX84371.1	ADX81653.1	AGJ61744.1
Succinate	Fumarate	Fumarate reductase	iron-sulfur subunit/ frdB	K00240	core	-	-	1	1	1	1	1	1	1	1	1	1	1	1	1	1	1	1	1	1	1	1	1	2	1	1	1	1	1	1	1	1		AOL17055.1	BAK54308.1	ACP37047.1	ACP54186.1	ACR40809.1	ACP34342.1	ACP44453.1	ACP49664.1	ADX84251.1	ADX81532.1	AGJ61626.1
					-	A. manzaensis	-	0	0	0	0	0	0	0	0	0	0	0	0	0	0	0	0	0	0	0	0	0	0	1	0	0	0	0	0	0	0		0	0	0	0	0	0	0	0	0	0	0
Fumarate	Malate	Fumarate hydratase	fumA	K01677	-	26	-	0	0	0	0	0	0	0	0	0	0	0	0	0	0	0	0	0	0	0	0	0	0	0	0	1	1	1	1	1	1		0	0	0	0	0	0	0	0	0	0	0
			fumB	K01678	-	26	-	0	0	0	0	0	0	0	0	0	0	0	0	0	0	0	0	0	0	0	0	0	0	0	0	1	1	1	1	1	1		0	0	0	0	0	0	0	0	0	0	0
			fumC	K01679	core	-	-	1	1	1	1	1	1	1	1	1	1	1	1	1	1	1	1	1	1	1	1	1	1	1	1	1	1	1	1	1	1		AOL17587.1	BAK54712.1	ACP37908.1	ACP55098.1	ACR41740.1	ACP35254.1	ACP45409.1	ACP48790.1	ADX85087.1	ADX82456.1	AGJ62479.1
Malate	Oxaloacetate	Malate dehydrogenase	mdh	K00024	core	-	-	1	1	1	1	1	1	1	1	1	1	1	1	1	1	1	1	1	1	1	1	1	1	1	1	1	1	1	1	1	1		AOL16892.1	BAB66902.2	ACP39434.1	ACP56616.1	ACR43302.1	ACP36825.1	ACP47125.1	ACP49977.1	ADX86667.1	ADX84022.1	AGJ64004.1
Glyoxylate shunt pathway
Isocotrate	Glyoxylate and Succinate	isocitrate lyase	aceA	K01637	-	-	S. tokodaii, 12, 28	1	0	1	1	1	1	1	1	1	1	1	1	1	0	0	0	0	1	1	1	1	0	0	0	0	0	0	0	0	0		AOL17437.1	0	ACP37481.1	ACP54626.1	ACR41301.1	ACP35039.1	ACP44870.1	ACP49324.1	ADX84823.1	ADX81856.1	AGJ62364.1
Glyoxylate	Malate	Malate synthase	aceB	K01638	-	26	-	0	0	0	0	0	0	0	0	0	0	0	0	0	0	0	0	0	0	0	0	0	0	0	0	1	1	1	1	1	1		0	0	0	0	0	0	0	0	0	0	0
dicarboxylate/ 4-hydroxybutyrate (DC/HB) cycle
acetyle coA	Phosphoenolpyruvate	pyruvate:water dikinase	PEPS	K01007	core	-	-	1	1	1	1	1	1	1	1	1	1	1	1	1	1	1	1	1	1	1	1	1	1	1	1	1	1	1	1	1	1		AOL15690.1	BAK54493.1	ACP38090.1	ACP55269.1	ACR41923.1	ACP35431.1	ACP45597.1	ACP48615.1	ADX85266.1	ADX82630.1	AGJ62643.1
Phosphoenolpyruvate	Oxaloacetate	phosphoenolpyruvate carboxylase	PEPC	K01595	core	-	-	1	1	1	1	1	1	1	1	1	1	1	1	1	1	1	1	1	1	1	1	1	1	1	1	1	1	1	1	1	1		AOL17013.1	BAB67205.1	ACP36961.1	ACP54098.1	ACR40705.1	ACP34223.1	ACP44363.1	ACP47267.1	ADX84163.1	ADX81441.1	AGJ61549.1
Oxaloacetate	Malate	Malate dehydrogenase	mdh	K00024	core	-	-	1	1	1	1	1	1	1	1	1	1	1	1	1	1	1	1	1	1	1	1	1	1	1	1	1	1	1	1	1	1		AOL16892.1	BAB66902.2	ACP39434.1	ACP56616.1	ACR43302.1	ACP36825.1	ACP47125.1	ACP49977.1	ADX86667.1	ADX84022.1	AGJ64004.1
Malate	Fumarate	Fumarate hydratase	fumA	K01677	-	26	-	0	0	0	0	0	0	0	0	0	0	0	0	0	0	0	0	0	0	0	0	0	0	0	0	1	1	1	1	1	1		0	0	0	0	0	0	0	0	0	0	0
			fumB	K01678	-	26	-	0	0	0	0	0	0	0	0	0	0	0	0	0	0	0	0	0	0	0	0	0	0	0	0	1	1	1	1	1	1		0	0	0	0	0	0	0	0	0	0	0
			fumC	K01679	core	-	-	1	1	1	1	1	1	1	1	1	1	1	1	1	1	1	1	1	1	1	1	1	1	1	1	1	1	1	1	1	1		AOL17587.1	BAK54712.1	ACP37908.1	ACP55098.1	ACR41740.1	ACP35254.1	ACP45409.1	ACP48790.1	ADX85087.1	ADX82456.1	AGJ62479.1
Fumarate	Succinate	Fumarate reductase	flavoprotein subunit/ frdA	K00239	core	-	-	1	1	1	1	1	1	1	1	1	1	1	1	1	1	1	1	1	1	1	1	1	1	1	1	1	1	1	1	1	1		AOL17056.1	BAK54307.1	ACP37046.1	ACP54185.1	ACR40808.1	ACP34341.1	ACP44452.1	ACP49663.1	ADX84250.1	ADX81531.1	AGJ61625.1
			cytochrome b subunit/ frdC	K00241	core	-	-	1	1	1	1	1	1	1	1	1	1	1	1	1	1	1	1	1	1	1	1	1	1	1	1	1	1	1	1	1	1		AOL17054.1	BAK54309.1	ACP37048.1	ACP54187.1	ACR40810.1	ACP34343.1	ACP44454.1	ACP49665.1	ADX84252.1	ADX81533.1	AGJ61627.1
			subunit D/ frdD	K18859	-	-	S. islandicus L.S.2.15, S. solfataricusP2,21,19	1	0	1	1	1	0	1	1	1	1	1	1	0	1	1	1	1	0	0	0	0	0	0	1	1	1	1	1	1	1		AOL17817.1	0	ACP37049.1	ACP54188.1	ACR40811.1	0	ACP44455.1	ACP49666.1	ADX84253.1	ADX81534.1	AGJ61628.1
					-	S. islandicus L.S.2.15, S. solfataricus P2	15,27	0	1	0	0	0	1	0	0	0	0	0	0	1	0	0	0	0	1	1	1	1	1	1	0	0	0	0	0	0	0		0	BAK54310.1	0	0	0	ACP34344.1	0	0	0	0	0
Succinate	Succinyl-CoA (further processed in HP/HB and DC/HB cycle)	succinyl-CoA synthetase	sucC	K01903	core	-	-	1	1	1	1	1	1	1	1	1	1	1	1	1	1	1	1	1	1	1	1	1	1	1	1	1	1	1	1	1	1		AOL16723.1	BAK54427.1	ACP37164.1	ACP54303.1	ACR40927.1	ACP34457.1	ACP44572.1	ACP49785.1	ADX84372.1	ADX81654.1	AGJ61745.1
			sucD	K01902	core	-	-	1	1	1	1	1	1	1	1	1	1	1	1	1	1	1	1	1	1	1	1	1	1	1	1	1	1	1	1	1	1		AOL17764.1	BAK54426.1	ACP37165.1	ACP54304.1	ACR40928.1	ACP34456.1	ACP44571.1	ACP49784.1	ADX84371.1	ADX81653.1	AGJ61744.1
3-hydroxypropionate/4-hydroxybutyrate (HP/HB) cycle
Acetyle coA	Malonyl-CoA	biotin carboxylase	-	K01964	core	-	-	1	1	1	1	1	1	1	1	1	1	1	1	1	1	1	1	1	1	1	1	1	1	1	1	1	1	1	1	1	1		AOL17146.1	BAK54344.1	ACP37144.1	ACP54283.1	ACR40906.1	ACP34438.1	ACP44550.1	ACP49764.1	ADX84349.1	ADX81633.1	AGJ61725.1
Malonyl-CoA	Malonic semialdehyde	Malonyl-CoA reductase	-	K15017	core	-	-	1	1	1	1	1	1	1	1	1	1	1	1	1	1	1	1	1	2	2	2	2	1	1	1	1	1	1	1	1	1		AOL17035.1	BAB67276.1	ACP39497.1	ACP56682.1	ACR43368.1	ACP36888.1	ACP47195.1	ACP50045.1	ADX86735.1	ADX84091.1	AGJ64069.1
Malonic semialdehyde	3-hydroxypropionate	3-hydroxypropionyl-coenzyme A synthetase	-	K15018	core	-	-	1	1	1	1	1	1	1	1	1	1	1	1	1	1	1	1	1	1	1	1	1	1	1	1	1	1	1	1	1	1		AOL16339.1	BAB65795.1	ACP38896.1	ACP56100.1	ACR42764.1	ACP36305.1	ACP46533.1	ACP47761.1	ADX86093.1	ADX83447.1	AGJ63454.1
					core	-	-	1	2	1	1	1	1	1	1	1	1	1	1	1	1	1	1	1	1	1	1	1	1	2	1	1	1	1	1	1	1		AOL16662.1	BAB65737.1, BAB67118.1	ACP39170.1	ACP56370.1	ACR43046.1	ACP36567.1	ACP46826.1	ACP47488.1	ADX86388.1	ADX83727.1	AGJ63731.1
3-hydroxypropionate	3-hydroxypropionyl-CoA	3-hydroxypropionate dehydrogenase	-	K15039	-	-	S. tokodaii, 26	1	0	1	1	1	1	1	1	1	1	1	1	1	1	1	1	1	1	1	1	1	1	1	1	0	0	0	0	0	0		AOL17629.1	0	ACP38240.1	ACP55486.1	ACR42088.1	ACP35603.1	ACP45756.1	ACP48436.1	ADX85432.1	ADX82804.1	AGJ62816.1
					-	S. tokodaii, 26	-	0	1	0	0	0	0	0	0	0	0	0	0	0	0	0	0	0	0	0	0	0	0	0	0	1	1	1	1	1	1		0	BAK54608.1	0	0	0	0	0	0	0	0	0
3-hydroxypropionyl-CoA	Acryloyl-CoA	3-hydroxypropionyl-coenzyme A dehydratase	-	K15019	core	-	-	1	1	1	1	1	1	1	1	1	1	1	1	1	1	1	1	1	1	1	1	1	1	1	1	1	1	1	1	1	1		AOL15824.1	BAK54609.1	ACP38233.1	ACP55479.1	ACR42081.1	ACP35595.1	ACP45748.1	ACP48444.1	ADX85426.1	ADX82796.1	AGJ62808.1
Acryloyl-CoA	Propionyl-CoA	acrryloyl-CoA reductase	-	K15020	core	-	-	2	1	2	2	2	2	2	2	2	2	2	2	2	2	2	2	2	2	2	2	2	1	1	1	1	1	1	1	1	1		AOL15727.1, AOL16435.1	BAB65473.1	ACP38132.1, ACP37175.1	ACP55311.1, ACP54314.1	ACR41976.1, ACR40938.1	ACP35481.1, ACP34468.1	ACP45639.1, ACP44583.1	ACP48559.1, ACP49796.1	ADX85306.1, ADX84385.1	ADX82672.1, ADX81665.1	AGJ62685.1, AGJ61756.1
Propionyl-CoA	(S)-3-Methylmalonyl-CoA	propionyl-CoA carboxylase	-	K15036	core	-	-	1	1	1	1	1	1	1	1	1	1	1	1	1	1	1	1	1	1	1	1	1	1	1	1	1	1	1	1	1	1		AOL17144.1	BAK54342.1	ACP37142.1	ACP54281.1	ACR40904.1	ACP34436.1	ACP44548.1	ACP49762.1	ADX84347.1	ADX81631.1	AGJ61723.1
(S)-3-Methylmalonyl-CoA	(R)-3-Methylmalonyl-CoA	Methylmalonyl-CoA epimerase	epi	K05606	-	-	A. hospitalis	1	1	1	1	1	1	1	1	1	1	1	1	1	1	1	1	1	1	1	1	1	0	1	1	1	1	1	1	1	1		AOL17110.1	BAB65550.1	ACP37106.1	ACP54245.1	ACR40869.1	ACP34400.1	ACP44513.1	ACP49726.1	ADX84310.1	ADX81594.1	AGJ61688.1
					-	A. hospitalis	-	0	0	0	0	0	0	0	0	0	0	0	0	0	0	0	0	0	0	0	0	0	1	0	0	0	0	0	0	0	0		0	0	0	0	0	0	0	0	0	0	0
(R)-3-Methylmalonyl-CoA	Succinyl-CoA (further processed in HP/HB and DC/HB cycle)	Methylmalonyl-CoA mutase	N-terminal domain/ mcmA1	K01848	core	-	-	1	1	1	1	1	1	1	1	1	1	1	1	1	1	1	1	1	1	1	1	1	1	1	1	1	1	1	1	1	1		AOL17109.1	BAB65549.1	ACP37105.1	ACP54244.1	ACR40868.1	ACP34399.1	ACP44512.1	ACP49725.1	ADX84309.1	ADX81593.1	AGJ61687.1
			C-terminal domain/ mcmA2	K01849	core	-	-	1	1	1	1	1	1	1	1	1	1	1	1	1	1	1	1	1	1	1	1	1	1	1	1	1	1	1	1	1	1		AOL17810.1	BAB67200.1	ACP36968.1	ACP54105.1	ACR40712.1	ACP34230.1	ACP44371.1	ACP47274.1	ADX84170.1	ADX81448.1	AGJ61556.1
HP/HB and DC/HB cycle
Succinyl-CoA	Succinic semialdehyde	succinyl-CoA reductase	GAPN	K15038	-	-	M. cuprina, A. hospitalis, 12	1	1	1	1	1	1	1	1	1	1	1	2	2	0	0	0	0	1	1	1	1	0	1	0	1	1	1	1	1	1		AOL15486.1	BAB65021.1	ACP37811.1	ACP55002.1	ACR41634.1	ACP34655.1	ACP45299.1	ACP48914.1	ADX84978.1	ADX81929.1	AGJ62234.1
					-	S. islandicus Y.N.15.51	M. cuprina, 20	0	0	0	0	0	0	0	1	0	0	0	0	0	0	0	0	0	0	0	0	0	1	1	0	1	1	1	1	1	1		0	0	0	0	0	0	0	ACP49124.1	0	0	0
Succinic semialdehyde	4-hydroxybutyryl	succinate semialdehyde reductase	-	K14465	core	-	-	1	1	1	1	1	1	1	1	1	1	1	1	1	1	1	1	1	1	1	1	1	1	1	1	1	1	1	1	1	1		AOL17640.1	BAB67154.1	ACP38380.1	ACP55622.1	ACR42282.1	ACP35755.1	ACP45979.1	ACP48286.1	ADX85591.1	ADX82954.1	AGJ62965.1
4-hydroxybutyryl	4-hydroxybutyryl-CoA	4-hydroxybutyrate-CoA ligase	-	K18861	-	-	S. islandicus Y.N.15.51	1	1	1	1	1	1	1	0	1	1	1	1	1	1	1	1	1	1	1	1	1	1	1	1	1	1	1	1	1	1		AOL17180.1	BAB67198.1	ACP37367.1	ACP54785.1	ACR41171.1	ACP35154.1	ACP44786.1	0	ADX84603.1	ADX82186.1	AGJ62011.1
4-hydroxybutyryl-CoA	Crotonyl-CoA	4-hydroxybutyryl-CoA dehydratase	abfD	K14534	core	-	-	1	1	1	1	1	1	1	1	1	1	1	1	1	1	1	1	1	1	1	1	1	1	1	1	1	1	1	1	1	1		AOL17189.1	BAB66740.1	ACP39293.1	ACP56475.1	ACR43161.1	ACP36679.1	ACP46975.1	ACP47332.1	ADX86411.1	ADX83859.1	AGJ63855.1
Crotonyl-CoA	Acetocetyl-CoA	enoyl-CoA hydratase	-	K15016	-	-	A. hospitalis	1	1	1	1	1	1	1	1	1	1	1	1	1	1	1	1	1	3	3	3	3	0	1	1	1	1	1	1	1	1		AOL16422.1	BAK54139.1	ACP37191.1	ACP54331.1	ACR40954.1	ACP34483.1	ACP44598.1	ACP49812.1	ADX84401.1	ADX81681.1	AGJ61771.1
					-	15	-	1	0	1	1	1	1	1	1	1	1	1	1	1	1	1	1	1	0	0	0	0	0	0	0	0	0	0	0	0	0		AOL16657.1	0	ACP39162.1	ACP56362.1	ACR43038.1	ACP36559.1	ACP46818.1	ACP47496.1	ADX86380.1	ADX83719.1	AGJ63723.1
					-	A. manzaensis	-	0	0	0	0	0	0	0	0	0	0	0	0	0	0	0	0	0	0	0	0	0	0	1	0	0	0	0	0	0	0		0	0	0	0	0	0	0	0	0	0	0
					-	-	Sulfolobus sp. A20, 8, 18	0	1	0	0	0	0	0	0	0	0	0	1	1	1	1	1	1	0	0	0	0	1	1	1	1	1	1	1	1	1		0	BAK54732.1	0	0	0	0	0	0	0	0	0
Acetocetyl-CoA	Acetyl-CoA	acetyl-CoA C-acetyltransferase	atoB	K00626	-	-	S. tokodaii, 28	2	0	2	2	2	2	2	2	1	1	1	1	1	1	1	1	1	2	2	2	2	0	0	0	0	0	0	0	0	0		AOL17431.1, AOL16656.1	0	ACP37623.1, ACP39160.1	ACP54765.1, ACP56360.1	ACR41459.1, ACR43036.1	ACP34853.1, ACP36557.1	ACP45102.1, ACP46816.1	ACP49069.1, ACP47498.1	ADX86378.1	ADX83717.1	AGJ63721.1
					-	-	A. hospitalis, S. solfataricus P1, 18	1	2	1	1	1	1	1	1	1	1	1	0	1	1	1	1	1	0	0	0	0	0	1	2	2	2	2	2	2	2		AOL16854.1	BAB65036.1, BAB67528.1	ACP39396.1	ACP56578.1	ACR43264.1	ACP36784.1	ACP47082.1	ACP49937.1	ADX86625.1	ADX83977.1	AGJ63961.1
					-	-	Sulfolobus sp. A20	0	1	1	1	1	1	1	1	1	1	1	1	1	1	1	1	1	1	1	1	1	1	1	1	1	1	1	1	1	1		0	BAK54315.1	ACP37064.1	ACP54203.1	ACR40826.1	ACP34359.1	ACP44470.1	ACP49683.1	ADX84268.1	ADX81551.1	AGJ61645.1
					-	-	S. tokodaii, A. hospitalis, 27	1	0	1	1	1	1	1	1	1	1	1	1	1	1	1	1	1	1	1	1	1	0	1	0	0	0	0	0	0	0		AOL17722.1	0	ACP37176.1	ACP54315.1	ACR40939.1	ACP34469.1	ACP44584.1	ACP49797.1	ADX84386.1	ADX81666.1	AGJ61757.1
					-	S. solfataricus P1, A. manzaensis, 18	-	0	0	0	0	0	0	0	0	0	0	0	1	0	0	0	0	0	1	1	1	1	0	1	0	0	0	0	0	0	0		0	0	0	0	0	0	0	0	0	0	0
					-	Sulfolobus sp. A20	-	1	0	0	0	0	0	0	0	0	0	0	0	0	0	0	0	0	0	0	0	0	0	0	0	0	0	0	0	0	0		AOL17074.1	0	0	0	0	0	0	0	0	0	0
C3/C4 conversions
Phosphoenolpyruvate	Oxalacetate	phosphoenolpyruvate carboxylase	ppc	K01595	core	-	-	1	1	1	1	1	1	1	1	1	1	1	1	1	1	1	1	1	1	1	1	1	1	1	1	1	1	1	1	1	1		AOL17013.1	BAB67205.1	ACP36961.1	ACP54098.1	ACR40705.1	ACP34223.1	ACP44363.1	ACP47267.1	ADX84163.1	ADX81441.1	AGJ61549.1
Oxalacetate	Phosphoenolpyruvate	phosphoenolpyruvate carboxykinase	PCK	K01596	-	-	A. hospitalis	1	1	1	1	1	1	1	1	1	1	1	1	1	1	1	1	1	1	1	1	1	0	1	1	1	1	1	1	1	1		AOL17149.1	BAB66087.1	ACP37267.1	ACP54423.1	ACR41063.1	ACP34562.1	ACP44685.1	ACP49559.1	ADX84489.1	ADX82344.1	AGJ61900.1
Malate	Pyruvate	malate dehydrogenase	maeA	K00027	core	-	-	1	1	1	1	1	1	1	1	1	1	1	1	1	1	1	1	1	1	1	1	1	1	2	1	1	1	1	1	1	1		AOL16660.1	BAK54220.1	ACP39164.1	ACP56364.1	ACR43040.1	ACP36561.1	ACP46820.1	ACP47494.1	ADX86382.1	ADX83721.1	AGJ63725.1
					-	S. tokodaii, 26	-	0	1	0	0	0	0	0	0	0	0	0	0	0	0	0	0	0	0	0	0	0	0	0	0	1	1	1	1	1	1		0	BAK54154.1	0	0	0	0	0	0	0	0	0
Pyruvate	Oxalacetate	biotin carboxylase		K01964	core	-	-	1	1	1	1	1	1	1	1	1	1	1	1	1	1	1	1	1	1	1	1	1	1	1	1	1	1	1	1	1	1		AOL17146.1	BAK54344.1	ACP37144.1	ACP54283.1	ACR40906.1	ACP34438.1	ACP44550.1	ACP49764.1	ADX84349.1	ADX81633.1	AGJ61725.1
reverse ribulose monophosphate pathway
fructose 6-phosphate	Ribulose 5-phosphate	phosphate synthase	hxlA	K08093	core	-	-	1	1	1	1	1	1	1	1	1	1	1	1	1	1	1	1	1	1	1	1	1	1	1	1	1	1	1	1	1	1		AOL16163.1	BAB65199.2	ACP38675.1	ACP55879.1	ACR42542.1	ACP36087.1	ACP46307.1	ACP47987.1	ADX85866.1	ADX83223.1	AGJ63231.1
		6-phospho-3-hexuloisomerase	hxlB	K08094	core	-	-	1	1	1	1	1	1	1	1	1	1	1	1	1	1	1	1	1	1	1	1	1	1	1	1	1	1	1	1	1	1		AOL16205.1	BAK54185.1	ACP38729.1	ACP55932.1	ACR42597.1	ACP36140.1	ACP46362.1	ACP47933.1	ADX85920.1	ADX83278.1	AGJ63286.1
Ribulose 5-phosphate + Formaldehyde	Ribose 5-phosphate	ribose 5-phosphate isomerase A	RPI	K01807	-	-	S. tokodaii, 11, 27	1	0	1	1	1	1	1	1	1	1	1	1	1	1	0	0	0	1	1	1	1	1	1	0	0	0	0	0	0	0		AOL15627.1	0	ACP37999.1	ACP55177.1	ACR41832.1	ACP35339.1	ACP45495.1	ACP48707.1	ADX85174.1	ADX82538.1	AGJ62553.1
					-	27	-	0	0	0	0	0	0	0	0	0	0	0	0	0	0	0	0	0	0	0	0	0	0	0	1	1	1	1	1	1	1		0	0	0	0	0	0	0	0	0	0	0
Ribose 5-phosphate	phosphoribosylpyrophosphate (PRPP)	Ribose-phosphate pyrophosphokinase	PRS	K00948	core	-	-	1	1	1	1	1	1	1	1	1	1	1	1	1	1	1	1	1	1	1	1	1	1	1	1	1	1	1	1	1	1		AOL15588.1	BAK54418.1	ACP37937.1	ACP55127.1	ACR41769.1	ACP35283.1	ACP45439.1	ACP48761.1	ADX85117.1	ADX82485.1	AGJ62509.1
Ribose 5-phosphate	Ribose	Ribokinase	RBKS	K00852	core	-	-	1	1	1	1	1	1	1	1	1	1	1	1	1	1	1	1	1	1	1	1	1	1	1	1	1	1	1	1	1	1		AOL16302.1	BAB67439.1	ACP38851.1	ACP56056.1	ACR42720.1	ACP36261.1	ACP46489.1	ACP47805.1	ADX86050.1	ADX83403.1	AGJ63409.1
fructose 6-phosphate	Xylulose 5-phosphate and Erythrose 4-phosphate	Transketolase	tktA/tktB	K00615	core	-	-	1	1	1	1	1	1	1	1	1	1	1	1	1	1	1	1	1	1	1	1	1	1	1	1	1	1	1	1	1	1		AOL16076.1	BAB67378.1	ACP38545.1	ACP55789.1	ACR42451.1	ACP35935.1	ACP46173.1	ACP48115.1	ADX85760.1	ADX83124.1	AGJ63136.1
Glycogen and trehalose metabolism
Glucose 1-phosphate	Glycogen	Starch synthase	glgA	K00703	core	-	-	1	1	1	1	1	1	1	1	1	1	1	1	1	1	1	1	1	1	1	1	1	1	1	1	1	1	1	1	1	1		AOL17596.1	BAK54393.1	ACP37990.1	ACP55171.1	ACR41822.1	ACP35332.1	ACP45489.1	ACP48713.1	ADX85166.1	ADX82532.1	AGJ62547.1
Glycogen	Glucose 1-phosphate	glycogen phosphorylase	PYG	K00688	-	-	S. islandicus Y.N.15.51, Sulfolobus sp. A20, 18, 28	0	1	1	1	1	1	1	0	1	1	1	1	1	1	1	1	1	0	0	0	0	0	0	0	0	0	0	0	0	0		0	BAK54409.1	ACP37268.1	ACP54424.1	ACR41064.1	ACP34563.1	ACP44686.1	0	ADX84490.1	ADX82343.1	AGJ61901.1
Glycogen	Glucose	Glucoamylase	SGA1	K01178	-	-	28	1	1	1	1	1	1	1	1	1	1	1	1	1	1	1	1	1	1	1	1	1	0	0	0	0	0	0	0	0	0		AOL15619.1	BAK54392.1	ACP37987.1	ACP55168.1	ACR41819.1	ACP35329.1	ACP45486.1	ACP48715.1	ADX85163.1	ADX82529.1	AGJ62544.1
					-	15	-	1	0	1	1	1	1	1	1	1	1	1	1	1	1	1	1	1	0	0	0	0	0	0	0	0	0	0	0	0	0		AOL17160.1	0	ACP37151.1	ACP54290.1	ACR40913.1	ACP34444.1	ACP44557.1	ACP49771.1	ADX84357.1	ADX81640.1	AGJ61732.1
					-	-	15,18,26	0	1	0	0	0	0	0	0	0	0	0	0	0	0	0	0	0	0	0	0	0	1	1	1	0	0	0	0	0	0		0	BAK54711.1	0	0	0	0	0	0	0	0	0
					-	-	20	0	0	0	0	0	0	0	0	0	0	0	0	0	0	0	0	0	0	0	0	0	1	1	1	1	1	1	1	1	1		0	0	0	0	0	0	0	0	0	0	0
Glycogen	Trehalose	(1->4)-alpha-D-glucan 1-alpha-D-glucosylmutase	TreY	K06044	-	21	-	0	0	0	0	0	0	0	0	0	0	0	0	0	0	0	0	0	0	0	0	0	1	1	0	0	0	0	0	0	0		0	0	0	0	0	0	0	0	0	0	0
		maltooligosyltrehalose trehalohydrolase	TreZ	K01236	-	-	Sulfolobus sp. A20, A. hospitalis, 26	0	1	1	1	1	1	1	1	1	1	1	1	1	1	1	1	1	1	1	1	1	0	1	1	0	0	0	0	0	0		0	BAB65939.1	ACP37332.1	ACP54488.1	ACR41143.1	ACP34571.1	ACP44696.1	ACP49543.1	ADX84572.1	ADX82210.1	AGJ61988.1
					-	Sulfolobus sp. A20, A. hospitalis	-	1	0	0	0	0	0	0	0	0	0	0	0	0	0	0	0	0	0	0	0	0	1	0	0	0	0	0	0	0	0		AOL17246.1	0	0	0	0	0	0	0	0	0	0
Glucose	Trehalose	Trehalose synthase	TreT	K13057	-	-	27	1	1	1	1	1	1	1	1	1	1	1	1	1	1	1	1	1	1	1	1	1	1	1	0	0	0	0	0	0	0		AOL16873.1	BAB65387.1	ACP39412.1	ACP56594.1	ACR43280.1	ACP36803.1	ACP47102.1	ACP49953.1	ADX86641.1	ADX83997.1	AGJ63979.1
					-	27	-	0	0	0	0	0	0	0	0	0	0	0	0	0	0	0	0	0	0	0	0	0	0	0	1	1	1	1	1	1	1		0	0	0	0	0	0	0	0	0	0	0
Genes under significant positive selection pressure
Enzymes present in more than one pathway
[truncated: 19 more columns]
