# Supplementary material for: Interplay of Various Evolutionary Modes in Genome Diversification and Adaptive Evolution of the Family Sulfolobaceae
Source: Front Microbiol. 2021 Jun 25;12:639995. doi: 10.3389/fmicb.2021.639995 (PMC8267890; doi:10.3389/fmicb.2021.639995)
Supplement: Supplementary file 4 [file Table_4.XLSX]

## Sheet: Sheet1
Supplementary Table 4: Details of the sulfur metabolism genes in 30 Sulfolobaceae genomes along with their respective gain-loss events.
Enzyme	Enzyme (short name)	KEGG_Id		Gain (The numbers represents the 'node numbers' from Fig. 1)	Loss (The numbers represents the 'node numbers' from Fig. 1)	Sulfolobus sp. A20	S. tokodaii 7	S. islandicus M.14.25	S. islandicus M.16.27	S. islandicus M.16.4	S. islandicus L.S.2.15	S. islandicus Y.G.57.14	S. islandicus Y.N.15.51	S. islandicus REY15A	S. islandicus HVE10/4	S. islandicus LAL14/1	S. solfataricus P1	S. solfataricus P2	S. solfataricus 98/2	S. solfataricus SULA	S. solfataricus SULB	S. solfataricus SULC	S. acidocaldarius DSM 639	S. acidocaldarius Ron12/I	S. acidocaldarius N8	S. acidocaldarius SUSAZ	A. hospitalis W1	A. manzaensis YN-25	M. cuprina Ar-4	M. sedula DSM 5348	M. sedula ARS50-1	M. sedula ARS50-2	M. sedula ARS120-1	M. sedula ARS120-2	M. sedula SARC-M1		Sulfolobus sp. A20	S. tokodaii 7	S. islandicus M.14.25	S. islandicus M.16.27	S. islandicus M.16.4	S. islandicus L.S.2.15	S. islandicus Y.G.57.14	S. islandicus Y.N.15.51	S. islandicus REY15A	S. islandicus HVE10/4	S. islandicus LAL14/1	S. solfataricus P1	S. solfataricus P2
sulfite reductase (NADPH) hemoprotein beta-component	cysI	K00381	-	-	A. hospitalis, M. cuprina	1	1	1	1	1	1	1	1	1	1	1	1	1	1	1	1	1	1	1	1	1	0	1	0	1	1	1	1	1	1		AOL17754.1	BAB67677.1	ACP39143.1	ACP56344.1	ACR43020.1	ACP36542.1	ACP46797.1	ACP47515.1	ADX86361.1	ADX83701.1	AGJ63705.1	SAI86563.1	AAK43018.1
phosphoadenosine phosphosulfate reductase	cysH	K00390	-	-	Sulfolobus sp. A20, A. hospitalis, M. cuprina	0	1	1	1	1	1	1	1	1	1	1	1	1	1	1	1	1	1	1	1	1	0	1	0	1	1	1	1	1	1		0	BAK54826.1	ACP39142.1	ACP56343.1	ACR43019.1	ACP36541.1	ACP46796.1	ACP47516.1	ADX86360.1	ADX83700.1	AGJ63704.1	SAI86564.1	AAK43019.1
			-	S. islandicus L.S.2.15, S. islandicus REY15A, 17	-	0	0	0	0	0	1	0	0	1	0	0	0	0	0	0	0	0	1	1	1	0	0	0	0	0	0	0	0	0	0		0	0	0	0	0	ACP34720.1	0	0	ADX84952.1	0	0	0	0
sulfate adenylyltransferase subunit 1	cysN	K00956	-	A. hospitalis	-	0	0	0	0	0	0	0	0	0	0	0	0	0	0	0	0	0	0	0	0	0	1	0	0	0	0	0	0	0	0		0	0	0	0	0	0	0	0	0	0	0	0	0
sulfate adenylyltransferase	sat, met3	K00958	-	-	A. hospitalis, 27	1	1	1	1	1	1	1	1	1	1	1	1	1	1	1	1	1	1	1	1	1	0	1	0	0	0	0	0	0	0		AOL16652.1	BAK54827.1	ACP39141.1	ACP56342.1	ACR43018.1	ACP36540.1	ACP46795.1	ACP47517.1	ADX86359.1	ADX83699.1	AGJ63703.1	SAI86565.1	AAK43020.1
			-	26	-	0	0	0	0	0	0	0	0	0	0	0	0	0	0	0	0	0	0	0	0	0	0	0	0	1	1	1	1	1	1		0	0	0	0	0	0	0	0	0	0	0	0	0
thiosulfate/3-mercaptopyruvate sulfurtransferase	TST, MPST, sseA	K01011	-	-	21, M. cuprina	1	1	1	1	1	1	1	1	1	1	1	1	1	1	1	1	1	1	1	1	1	0	0	0	1	1	1	1	1	1		AOL16650.1	BAK54824.1	ACP39145.1	ACP56346.1	ACR43022.1	ACP36544.1	ACP46799.1	ACP47512.1	ADX86363.1	ADX83703.1	AGJ63707.1	SAI85530.1	AAK42015.1
			-	27	-	0	0	0	0	0	0	0	0	0	0	0	0	0	0	0	0	0	0	0	0	0	0	0	1	1	1	1	1	1	1		0	0	0	0	0	0	0	0	0	0	0	0	0
			-	-	Sulfolobus sp. A20,18,28	0	1	1	1	1	1	1	1	1	1	1	1	1	1	1	1	1	0	0	0	0	0	0	0	0	0	0	0	0	0		0	BAK54663.1	ACP37965.1	ACP55154.1	ACR41797.1	ACP35310.1	ACP45466.1	ACP48734.1	ADX85147.1	ADX82512.1	AGJ62534.1	SAI84599.1	AAK41282.1
cysteine synthase	cysK	K01738	-	-	A. hospitalis, M.sedula ARS50-1	1	1	1	1	1	1	1	1	1	1	1	1	1	1	1	1	1	1	1	1	1	0	1	1	0	1	1	1	1	1		AOL17653.1	BAK54549.1	ACP38491.1	ACP55735.1	ACR42395.1	ACP35881.1	ACP46117.1	ACP48171.1	ADX85705.1	ADX83068.1	AGJ63079.1	SAI83894.1	AAK40690.1
			-	A. hospitalis, M.sedula ARS50-1	-	0	0	0	0	0	0	0	0	0	0	0	0	0	0	0	0	0	0	0	0	0	1	0	0	1	0	0	0	0	0		0	0	0	0	0	0	0	0	0	0	0	0	0
cystathionine gamma-synthase	metB	K01739	core	-	-	1	1	1	1	1	1	1	1	1	1	1	1	1	1	1	1	1	1	1	1	1	1	1	1	1	1	1	1	1	1		AOL17821.1	BAK54311.1	ACP37056.1	ACP54195.1	ACR40818.1	ACP34351.1	ACP44462.1	ACP49675.1	ADX84260.1	ADX81543.1	AGJ61637.1	SAI86053.1	AAK42519.1
			-	Sulfolobus sp. A20	-	1	0	0	0	0	0	0	0	0	0	0	0	0	0	0	0	0	0	0	0	0	0	0	0	0	0	0	0	0	0		AOL16550.1	0	0	0	0	0	0	0	0	0	0	0	0
thiosulfate reductase / polysulfide reductase chain A	phsA, psrA	K08352	-	21	-	0	0	0	0	0	0	0	0	0	0	0	0	0	0	0	0	0	0	0	0	0	1	1	0	0	0	0	0	0	0		0	0	0	0	0	0	0	0	0	0	0	0	0
toluene monooxygenase system ferredoxin subunit	tmoC, tbuB, touC	K15762	-	-	S. islandicus Y.G.57.14, 3, S. islandicus LAL14/1, 19, A. hospitalis, 27	1	0	0	0	1	1	0	1	1	1	0	1	1	1	1	1	1	0	0	0	0	0	1	0	0	0	0	0	0	0		AOL17881.1	0	0	0	ACR41052.1	ACP34553.1	0	ACP49573.1	ADX84478.1	ADX81795.1	0	SAI84887.1	AAK41476.1
thiosulfate dehydrogenase [quinone] small subunit	doxA	K16936	-	-	8,18	1	1	0	0	0	0	0	0	0	0	0	1	1	1	1	1	1	0	0	0	0	1	1	1	1	1	1	1	1	1		AOL16627.1	BAK54681.1	0	0	0	0	0	0	0	0	0	SAI85429.1	AAK41938.1
			-	-	Sulfolobus sp. A20, 19, 27	0	0	1	1	1	1	1	1	1	1	1	1	1	1	1	1	1	0	0	0	0	1	1	0	0	0	0	0	0	0		0	0	ACP37577.1	ACP54720.1	ACR41419.1	ACP34910.1	ACP45186.1	ACP49013.1	ADX84724.1	ADX82047.1	AGJ62140.1	SAI85547.1	AAK42071.1
thiosulfate dehydrogenase [quinone] large subunit [EC:1.8.5.2]	doxD	K16937	-	-	8,18	1	1	0	0	0	0	0	0	0	0	0	1	1	1	1	1	1	0	0	0	0	1	1	1	1	1	1	1	1	1		AOL16626.1	BAB66946.1	0	0	0	0	0	0	0	0	0	SAI85430.1	AAK41939.1
			-	-	Sulfolobus sp. A20, 19, 27	0	0	1	1	1	1	1	1	1	1	1	1	1	1	1	1	1	0	0	0	0	1	1	0	0	0	0	0	0	0		0	0	ACP37578.1	ACP54721.1	ACR41420.1	ACP34909.1	ACP45185.1	ACP49014.1	ADX84725.1	ADX82046.1	AGJ62141.1	SAI85546.1	AAK42070.1
			-	-	Sulfolobus sp. A20,17, A. hospitalis	0	1	1	1	1	1	2	1	1	1	1	1	1	1	1	1	1	0	0	0	1	0	1	1	1	1	1	1	1	1		0	BAB65886.1	ACP39001.1	ACP56206.1	ACR42871.1	ACP36406.1	ACP45271.1, ACP46650.1	ACP47654.1	ADX86208.1	ADX83553.1	AGJ63561.1	SAI86740.1	AAK43197.1
sulfur oxygenase/reductase	sor	K16952	-	-	15,18,27	0	1	0	0	0	0	0	0	0	0	0	0	0	0	0	0	0	0	0	0	0	1	1	0	0	0	0	0	0	0		0	BAB66162.1	0	0	0	0	0	0	0	0	0	0	0
sulfide:quinone oxidoreductase	sqr	K17218	core	-	-	1	1	1	1	1	1	1	1	1	1	1	1	1	1	1	1	1	1	1	1	1	2	1	1	1	1	1	1	1	1		AOL16849.1	BAB65613.1	ACP39391.1	ACP56573.1	ACR43259.1	ACP36779.1	ACP47077.1	ACP49932.1	ADX86620.1	ADX83972.1	AGJ63956.1	SAI86311.1	AAK42751.1
			-	-	20, A. hospitalis	0	0	0	0	0	0	0	0	0	0	0	0	0	0	0	0	0	0	0	0	0	0	1	1	1	1	1	1	1	1		0	0	0	0	0	0	0	0	0	0	0	0	0
			-	-	15,18,26	0	1	0	0	0	0	0	0	0	0	0	0	0	0	0	0	0	0	0	0	0	1	1	1	0	0	0	0	0	0		0	BAB65991.1	0	0	0	0	0	0	0	0	0	0	0
			-	-	18	1	1	1	1	1	1	1	1	1	1	1	1	1	1	1	1	1	0	0	0	0	2	2	1	1	1	1	1	1	1		AOL17011.1	BAB67593.1	ACP36964.1	ACP54101.1	ACR40708.1	ACP34226.1	ACP44367.1	ACP47270.1	ADX84166.1	ADX81444.1	AGJ61552.1	SAI85953.1	AAK42426.1
			-	S. tokodaii, A. hospitalis	-	0	1	0	0	0	0	0	0	0	0	0	0	0	0	0	0	0	0	0	0	0	1	0	0	0	0	0	0	0	0		0	BAB65650.1	0	0	0	0	0	0	0	0	0	0	0
			-	26	-	0	0	0	0	0	0	0	0	0	0	0	0	0	0	0	0	0	0	0	0	0	0	0	0	1	1	1	1	1	1		0	0	0	0	0	0	0	0	0	0	0	0	0
sulfur reductase molybdopterin subunit	sreA	K17219	-	14, A. manzaensis	12	0	0	1	1	1	1	1	1	1	1	1	1	1	0	0	0	0	0	0	0	0	0	1	0	0	0	0	0	0	0		0	0	ACP37379.1	ACP54525.1	ACR41181.1	ACP35143.1	ACP44798.1	ACP49198.1	ADX84619.1	ADX82174.1	AGJ62023.1	SAI85257.1	AAK41791.1
sulfur reductase FeS subunit	sreB	K17220	-	14, A. manzaensis	-	0	0	1	1	1	1	1	1	1	1	1	1	1	1	1	1	1	0	0	0	0	0	1	0	0	0	0	0	0	0		0	0	ACP37380.1	ACP54526.1	ACR41182.1	ACP35142.1	ACP44799.1	ACP49199.1	ADX84620.1	ADX82173.1	AGJ62024.1	SAI85256.1	AAK41790.1
sulfur reductase membrane anchor	sreC	K17221	-	14, A. manzaensis	12	0	0	1	1	1	1	1	1	1	1	1	1	1	0	0	0	0	0	0	0	0	0	1	0	0	0	0	0	0	0		0	0	ACP37381.1	ACP54527.1	ACR41183.1	ACP35141.1	ACP44800.1	ACP49200.1	ADX84621.1	ADX82172.1	AGJ62025.1	SAI85255.1	AAK41789.1
sulfite dehydrogenase	soeB	K21308	-	-	21, S. solfataricus P1	1	1	1	1	1	1	1	1	1	1	1	0	1	1	1	1	1	1	1	1	1	0	0	1	1	1	1	1	1	1		AOL17778.1	BAB66929.1	ACP39231.1	ACP56417.1	ACR43100.1	ACP36625.1	ACP46904.1	ACP47416.1	ADX86472.1	ADX83796.1	AGJ63795.1	0	AAK42907.1
			-	A. hospitalis	-	0	0	0	0	0	0	0	0	0	0	0	0	0	0	0	0	0	0	0	0	0	1	0	0	0	0	0	0	0	0		0	0	0	0	0	0	0	0	0	0	0	0	0
Genes under significant positive selection pressure
[truncated: 17 more columns]
