# Supplementary material for: Interplay of Various Evolutionary Modes in Genome Diversification and Adaptive Evolution of the Family Sulfolobaceae
Source: Front Microbiol. 2021 Jun 25;12:639995. doi: 10.3389/fmicb.2021.639995 (PMC8267890; doi:10.3389/fmicb.2021.639995)
Supplement: Supplementary file 5 [file Table_5.XLSX]

## Sheet: Sheet1
Supplementary Table 5: Details of the nitrogen metabolism genes in 30 Sulfolobaceae genomes along with their respective gain-loss events.
Enzyme	Enzyme (short name)	KEGG_Id		Gain (The numbers represents the 'node numbers' from Fig. 2)	Loss (The numbers represents the 'node numbers' from Fig. 2)	Sulfolobus sp. A20	S. tokodaii 7	S. islandicus M.14.25	S. islandicus M.16.27	S. islandicus M.16.4	S. islandicus L.S.2.15	S. islandicus Y.G.57.14	S. islandicus Y.N.15.51	S. islandicus REY15A	S. islandicus HVE10/4	S. islandicus LAL14/1	S. solfataricus P1	S. solfataricus P2	S. solfataricus 98/2	S. solfataricus SULA	S. solfataricus SULB	S. solfataricus SULC	S. acidocaldarius DSM 639	S. acidocaldarius Ron12/I	S. acidocaldarius N8	S. acidocaldarius SUSAZ	A. hospitalis W1	A. manzaensis YN-25	M. cuprina Ar-4	M. sedula DSM 5348	M. sedula ARS50-1	M. sedula ARS50-2	M. sedula ARS120-1	M. sedula ARS120-2	M. sedula SARC-M1		Sulfolobus sp. A20	S. tokodaii 7	S. islandicus M.14.25	S. islandicus M.16.27	S. islandicus M.16.4	S. islandicus L.S.2.15	S. islandicus Y.G.57.14	S. islandicus Y.N.15.51	S. islandicus REY15A	S. islandicus HVE10/4	S. islandicus LAL14/1	S. solfataricus P1	S. solfataricus P2
glutamate dehydrogenase (NAD(P)+)	GLUD1_2, gdhA	K00261	core			1	1	2	2	2	1	2	2	2	2	2	4	4	3	3	3	3	1	1	1	1	1	1	1	1	1	1	1	1	1		AOL16685.1	BAB67351.1	ACP37736.1, ACP37523.1	ACP54925.1, ACP54666.1	ACR41565.1, ACR41346.1	ACP34974.1	ACP44976.1, ACP45269.1	ACP49429.1, ACP48935.1	ADX84830.1, ADX84771.1	ADX81956.1, ADX81999.1	AGJ62223.1, AGJ62185.1	SAI85613.1, SAI85737.1, SAI85579.1, SAI85130.1	AAK42126.1, AAK41684.1, AAK42099.1, AAK42230.1
glutamine synthetase	glnA, GLUL	K01915	core	-	-	1	1	1	1	1	1	1	1	1	1	1	1	1	1	1	1	1	1	1	1	1	1	1	1	1	1	1	1	1	1		AOL16024.1	BAK54552.1	ACP38483.1	ACP55727.1	ACR42387.1	ACP35873.1	ACP46109.1	ACP48179.1	ADX85697.1	ADX83061.1	AGJ63072.1	SAI83902.1	AAK40696.1
			-	-	S. islandicus M.14.25,12,27	1	1	0	1	1	1	1	1	1	1	1	1	1	0	0	0	0	1	1	1	1	1	1	0	0	0	0	0	0	0		AOL16907.1	BAK54166.1	0	ACP56638.1	ACR43324.1	ACP36847.1	ACP47147.1	ACP50000.1	ADX86689.1	ADX84044.1	AGJ64026.1	SAI86235.1	AAK42683.1
			-	A. manzaensis	-	0	0	0	0	0	0	0	0	0	0	0	0	0	0	0	0	0	0	0	0	0	0	1	0	0	0	0	0	0	0		0	0	0	0	0	0	0	0	0	0	0	0	0
carbamoyl-phosphate synthase large subunit	carB, CPA2	K01955	core			1	1	1	1	1	1	1	1	1	1	1	1	1	1	1	1	1	1	1	1	1	1	1	1	1	1	1	1	1	1		AOL15832.1	BAB66576.1	ACP38243.1	ACP55489.1	ACR42091.1	ACP35606.1	ACP45759.1	ACP48433.1	ADX85435.1	ADX82807.1	AGJ62819.1	SAI84189.1	AAK40949.1
carbamoyl-phosphate synthase small subunit	carA, CPA1	K01956	-	-	S. tokodaii, S. acidocaldarius SUSAZ, 27	1	0	1	1	1	1	1	1	1	1	1	1	1	1	1	1	1	1	1	1	0	1	1	0	0	0	0	0	0	0		AOL15833.1	0	ACP38244.1	ACP55490.1	ACR42092.1	ACP35607.1	ACP45760.1	ACP48432.1	ADX85436.1	ADX82808.1	AGJ62820.1	SAI84188.1	AAK40948.1
			-	-	15,17,21	0	1	0	0	0	0	0	0	0	0	0	0	0	0	0	0	0	0	0	0	1	0	0	1	1	1	1	1	1	1		0	BAB66575.1	0	0	0	0	0	0	0	0	0	0	0
nitrate reductase / nitrite oxidoreductase, alpha subunit	narG, narZ, nxrA	K00370	-	3,6	-	0	0	1	1	0	0	0	0	1	0	1	0	0	0	0	0	0	0	0	0	0	0	0	0	0	0	0	0	0	0		0	0	ACP37633.1	ACP54775.1	0	0	0	0	ADX84533.1	0	AGJ61951.1	0	0
nitrate reductase / nitrite oxidoreductase, beta subunit	narH, narY, nxrB	K00371	-	3,6	-	0	0	1	1	0	0	0	0	1	0	1	0	0	0	0	0	0	0	0	0	0	0	0	0	0	0	0	0	0	0		0	0	ACP37634.1	ACP54776.1	0	0	0	0	ADX84532.1	0	AGJ61950.1	0	0
Nitrate reductase, delta subunit	narJ	K00373	-	3,6	-	0	0	1	1	0	0	0	0	1	0	1	0	0	0	0	0	0	0	0	0	0	0	0	0	0	0	0	0	0	0		0	0	ACP37635.1	ACP54777.1	0	0	0	0	ADX84531.1	0	AGJ61949.1	0	0
nitrate reductase gamma subunit	narI, narV	K00374	-	3,6	-	0	0	1	1	0	0	0	0	1	0	1	0	0	0	0	0	0	0	0	0	0	0	0	0	0	0	0	0	0	0		0	0	ACP37636.1	ACP54778.1	0	0	0	0	ADX84530.1	0	AGJ61948.1	0	0
MFS transporter, NNP family, nitrate/nitrite transporter	NRT, narK, nrtP, nasA	K02575	-	3,6	20, A. hospitalis, M. cuprina	0	0	1	1	0	0	0	0	1	0	1	0	0	0	0	0	0	0	0	0	0	0	1	0	1	1	1	1	1	1		0	0	ACP37632.1	ACP54774.1	0	0	0	0	ADX84534.1	0	AGJ61952.1	0	0
cyanate lyase	cynS	K01725	-	S. tokodaii, A. manzaensis	-	0	1	0	0	0	0	0	0	0	0	0	0	0	0	0	0	0	0	0	0	0	0	1	0	0	0	0	0	0	0		0	BAB66048.1	0	0	0	0	0	0	0	0	0	0	0
formamidase		K01455	-	S. islandicus HVE10/4	-	0	0	0	0	0	0	0	0	0	1	0	0	0	0	0	0	0	0	0	0	0	0	0	0	0	0	0	0	0	0		0	0	0	0	0	0	0	0	0	ADX82326.1	0	0	0
[truncated: 17 more columns]
