# Supplementary material for: Interplay of Various Evolutionary Modes in Genome Diversification and Adaptive Evolution of the Family Sulfolobaceae
Source: Front Microbiol. 2021 Jun 25;12:639995. doi: 10.3389/fmicb.2021.639995 (PMC8267890; doi:10.3389/fmicb.2021.639995)
Supplement: Supplementary file 6 [file Table_6.XLSX]

## Sheet: Sheet1
Supplementary Table 6: Average dN, dS and dN/dS values for the core genes and non-recombinant core genes belonging to the multiple strains (Sulfolobus islandicus, Saccharolobus solfataricus, Sulfolobus acidocaldarius).
All core genes
	dN/dS	dN	dS
S. acidocaldarius	0.0529	0.0085	0.1672
S. islandicus	0.1753*	0.0022*	0.0195*
S. solfataricus	0.1234*	0.0436*	0.5437*
All non-recombinant core genes
	dN/dS	dN	dS
S. acidocaldarius	0.0532	0.0086	0.1676
S. islandicus	0.1755*	0.0021*	0.0183*
S. solfataricus	0.1291*	0.0442*	0.5378*
* denotes statistically significant difference (p<0.05)from the corresponding S. acidocaldarius values.
