# Supplementary material for: Interplay of Various Evolutionary Modes in Genome Diversification and Adaptive Evolution of the Family Sulfolobaceae
Source: Front Microbiol. 2021 Jun 25;12:639995. doi: 10.3389/fmicb.2021.639995 (PMC8267890; doi:10.3389/fmicb.2021.639995)
Supplement: Supplementary file 7 [file Table_7.XLSX]

## Sheet: Sheet1
Supplementary Table 7: Details of the 2,412 gene pairs belonging to 354 orthologous clusters having ω > 1.
SL. NO.	Cluster_No.	Pairs of organisms for ω>1		dN	dS
1	Cluster_1004	Sulfolobus islandicus REY15A	Sulfolobus islandicus LAL14/1	0.0019	0
		Sulfolobus islandicus REY15A	Sulfolobus islandicus HVE10/4	0.0019	0
2	Cluster_1011	Sulfolobus islandicus Y.G.57.14	Sulfolobus islandicus L.S.2.15	0.0009	0
		Sulfolobus islandicus HVE10/4	Sulfolobus islandicus LAL14/1	0.0019	0
		Sulfolobus islandicus Y.N.15.51	Sulfolobus islandicus L.S.2.15	0.0038	0.003
3	Cluster_1022	Sulfolobus islandicus M.14.25	Sulfolobus islandicus M.16.4	0.0009	0
		Sulfolobus islandicus M.16.4	Sulfolobus islandicus M.16.27	0.0009	0
		Sulfolobus islandicus HVE10/4	Sulfolobus islandicus LAL14/1	0.0018	0
4	Cluster_1025	Sulfolobus islandicus M.14.25	Sulfolobus islandicus M.16.4	0.0009	0
		Sulfolobus islandicus M.14.25	Sulfolobus islandicus M.16.27	0.0009	0
		Sulfolobus islandicus REY15A	Sulfolobus islandicus LAL14/1	0.0009	0
		Sulfolobus islandicus REY15A	Sulfolobus islandicus HVE10/4	0.0009	0
		Sulfolobus islandicus HVE10/4	Sulfolobus islandicus LAL14/1	0.0019	0
5	Cluster_1031	Saccharolobus solfataricus strain SULB	Saccharolobus solfataricus strain 98/2	0.0009	0
		Saccharolobus solfataricus strain P2	Saccharolobus solfataricus strain SULB	0.0009	0
		Saccharolobus solfataricus strain P1	Saccharolobus solfataricus strain SULB	0.0009	0
		Saccharolobus solfataricus strain SULA	Saccharolobus solfataricus strain SULB	0.0009	0
		Saccharolobus solfataricus strain SULC	Saccharolobus solfataricus strain SULB	0.0009	0
6	Cluster_1054	Sulfolobus islandicus M.16.4	Sulfolobus islandicus REY15A	0.001	0
		Sulfolobus islandicus M.14.25	Sulfolobus islandicus REY15A	0.001	0
		Sulfolobus islandicus REY15A	Sulfolobus islandicus LAL14/1	0.001	0
		Sulfolobus islandicus REY15A	Sulfolobus islandicus HVE10/4	0.001	0
		Sulfolobus islandicus Y.N.15.51	Sulfolobus islandicus L.S.2.15	0.0019	0
		Sulfolobus islandicus Y.G.57.14	Sulfolobus islandicus Y.N.15.51	0.0019	0
7	Cluster_1090	Sulfolobus islandicus M.14.25	Sulfolobus islandicus M.16.4	0.001	0
8	Cluster_1100	Sulfolobus islandicus REY15A	Sulfolobus islandicus HVE10/4	0.0019	0
9	Cluster_1104	Sulfolobus islandicus M.14.25	Sulfolobus islandicus M.16.27	0.0009	0
10	Cluster_1105	Sulfolobus islandicus M.16.4	Sulfolobus islandicus LAL14/1	0.0018	0
		Sulfolobus islandicus L.S.2.15	Sulfolobus islandicus LAL14/1	0.0018	0
		Sulfolobus islandicus REY15A	Sulfolobus islandicus LAL14/1	0.0018	0
		Sulfolobus islandicus HVE10/4	Sulfolobus islandicus LAL14/1	0.0018	0
		Sulfolobus islandicus Y.N.15.51	Sulfolobus islandicus LAL14/1	0.0018	0
		Sulfolobus islandicus M.14.25	Sulfolobus islandicus LAL14/1	0.0018	0
		Sulfolobus islandicus M.16.27	Sulfolobus islandicus LAL14/1	0.0033	0.0016
11	Cluster_111	Sulfolobus islandicus REY15A	Sulfolobus islandicus LAL14/1	0.0005	0
		Sulfolobus islandicus HVE10/4	Sulfolobus islandicus LAL14/1	0.0005	0
12	Cluster_1119	Sulfolobus islandicus Y.G.57.14	Sulfolobus islandicus Y.N.15.51	0.0019	0
13	Cluster_1140	Saccharolobus solfataricus strain P1	Saccharolobus solfataricus strain 98/2	0.001	0
		Sulfolobus islandicus Y.G.57.14	Sulfolobus islandicus L.S.2.15	0.001	0
		Saccharolobus solfataricus strain P2	Saccharolobus solfataricus strain SULB	0.001	0
		Saccharolobus solfataricus strain P1	Saccharolobus solfataricus strain SULB	0.001	0
		Saccharolobus solfataricus strain P1	Saccharolobus solfataricus strain SULC	0.001	0
		Saccharolobus solfataricus strain P2	Saccharolobus solfataricus strain 98/2	0.001	0
		Sulfolobus islandicus Y.G.57.14	Sulfolobus islandicus Y.N.15.51	0.001	0
		Saccharolobus solfataricus strain SULA	Saccharolobus solfataricus strain P2	0.001	0
		Saccharolobus solfataricus strain P1	Saccharolobus solfataricus strain SULA	0.001	0
		Saccharolobus solfataricus strain SULC	Saccharolobus solfataricus strain P2	0.001	0
		Sulfolobus islandicus Y.N.15.51	Sulfolobus islandicus L.S.2.15	0.002	0
14	Cluster_1151	Sulfolobus islandicus M.14.25	Sulfolobus islandicus M.16.27	0.001	0
		Sulfolobus islandicus M.16.4	Sulfolobus islandicus M.16.27	0.001	0
		Sulfolobus islandicus REY15A	Sulfolobus islandicus LAL14/1	0.002	0
		Sulfolobus islandicus HVE10/4	Sulfolobus islandicus LAL14/1	0.002	0
		Sulfolobus islandicus M.16.4	Sulfolobus islandicus LAL14/1	0.0039	0.0031
		Sulfolobus islandicus M.14.25	Sulfolobus islandicus LAL14/1	0.0039	0.0031
		Sulfolobus islandicus M.16.27	Sulfolobus islandicus LAL14/1	0.0049	0.0031
15	Cluster_1163	Sulfolobus islandicus REY15A	Sulfolobus islandicus HVE10/4	0.0018	0
		Sulfolobus islandicus Y.G.57.14	Sulfolobus islandicus HVE10/4	0.0019	0
		Sulfolobus islandicus Y.G.57.14	Sulfolobus islandicus REY15A	0.0039	0
		Sulfolobus islandicus Y.N.15.51	Sulfolobus islandicus REY15A	0.0039	0.0031
16	Cluster_1175	Sulfolobus islandicus M.16.4	Sulfolobus islandicus Y.N.15.51	0.001	0
17	Cluster_1199	Sulfolobus islandicus M.14.25	Sulfolobus islandicus M.16.4	0.003	0
		Sulfolobus islandicus M.16.4	Sulfolobus islandicus M.16.27	0.003	0
18	Cluster_1224	Sulfolobus islandicus M.14.25	Sulfolobus islandicus M.16.4	0.001	0
		Sulfolobus islandicus Y.G.57.14	Sulfolobus islandicus L.S.2.15	0.001	0
		Sulfolobus islandicus REY15A	Sulfolobus islandicus HVE10/4	0.001	0
		Sulfolobus islandicus HVE10/4	Sulfolobus islandicus LAL14/1	0.001	0
		Sulfolobus islandicus Y.G.57.14	Sulfolobus islandicus Y.N.15.51	0.001	0
		Sulfolobus islandicus Y.N.15.51	Sulfolobus islandicus L.S.2.15	0.002	0
		Sulfolobus islandicus REY15A	Sulfolobus islandicus LAL14/1	0.002	0
19	Cluster_1236	Sulfolobus islandicus M.14.25	Sulfolobus islandicus M.16.27	0.0012	0
20	Cluster_1247	Sulfolobus acidocaldarius Ron12 I	Sulfolobus acidocaldarius DSM 639	0.001	0
		Saccharolobus solfataricus strain P1	Saccharolobus solfataricus strain 98/2	0.001	0
		Saccharolobus solfataricus strain P2	Saccharolobus solfataricus strain SULB	0.001	0
		Saccharolobus solfataricus strain P1	Saccharolobus solfataricus strain SULB	0.001	0
		Sulfolobus acidocaldarius Ron12 I	Sulfolobus acidocaldarius N8	0.001	0
		Saccharolobus solfataricus strain P1	Saccharolobus solfataricus strain SULC	0.001	0
		Saccharolobus solfataricus strain P2	Saccharolobus solfataricus strain 98/2	0.001	0
		Saccharolobus solfataricus strain SULA	Saccharolobus solfataricus strain P2	0.001	0
		Saccharolobus solfataricus strain P1	Saccharolobus solfataricus strain SULA	0.001	0
		Saccharolobus solfataricus strain SULC	Saccharolobus solfataricus strain P2	0.001	0
21	Cluster_1259	Sulfolobus islandicus M.14.25	Sulfolobus islandicus M.16.4	0.001	0
		Sulfolobus islandicus REY15A	Sulfolobus islandicus HVE10/4	0.0031	0
22	Cluster_1266	Sulfolobus islandicus Y.G.57.14	Sulfolobus islandicus L.S.2.15	0.001	0
23	Cluster_1280	Sulfolobus islandicus M.16.27	Sulfolobus islandicus L.S.2.15	0.001	0
		Sulfolobus islandicus M.16.27	Sulfolobus islandicus Y.N.15.51	0.002	0
		Sulfolobus islandicus Y.N.15.51	Sulfolobus islandicus L.S.2.15	0.003	0
24	Cluster_1283	Sulfolobus islandicus Y.N.15.51	Sulfolobus islandicus L.S.2.15	0.001	0
		Sulfolobus islandicus Y.G.57.14	Sulfolobus islandicus L.S.2.15	0.001	0
25	Cluster_1303	Sulfolobus islandicus Y.N.15.51	Sulfolobus islandicus LAL14/1	0.001	0
		Sulfolobus islandicus Y.G.57.14	Sulfolobus islandicus Y.N.15.51	0.001	0
		Sulfolobus islandicus Y.N.15.51	Sulfolobus islandicus REY15A	0.001	0
		Sulfolobus islandicus Y.G.57.14	Sulfolobus islandicus LAL14/1	0.0021	0
		Sulfolobus islandicus Y.G.57.14	Sulfolobus islandicus REY15A	0.0021	0
26	Cluster_1305	Sulfolobus islandicus Y.N.15.51	Sulfolobus islandicus L.S.2.15	0.001	0
		Sulfolobus islandicus Y.G.57.14	Sulfolobus islandicus LAL14/1	0.001	0
		Sulfolobus islandicus M.14.25	Sulfolobus islandicus Y.G.57.14	0.001	0
		Sulfolobus islandicus M.14.25	Sulfolobus islandicus Y.N.15.51	0.001	0
		Sulfolobus islandicus Y.G.57.14	Sulfolobus islandicus L.S.2.15	0.001	0
		Sulfolobus islandicus Y.N.15.51	Sulfolobus islandicus HVE10/4	0.001	0
		Sulfolobus islandicus Y.G.57.14	Sulfolobus islandicus HVE10/4	0.001	0
		Sulfolobus islandicus Y.N.15.51	Sulfolobus islandicus LAL14/1	0.001	0
		Sulfolobus islandicus M.16.27	Sulfolobus islandicus Y.N.15.51	0.001	0
		Sulfolobus islandicus Y.G.57.14	Sulfolobus islandicus M.16.27	0.001	0
		Sulfolobus islandicus Y.N.15.51	Sulfolobus islandicus REY15A	0.001	0
		Sulfolobus islandicus Y.G.57.14	Sulfolobus islandicus REY15A	0.001	0
		Sulfolobus islandicus Y.G.57.14	Sulfolobus islandicus Y.N.15.51	0.0019	0
27	Cluster_1345	Sulfolobus islandicus REY15A	Sulfolobus islandicus HVE10/4	0.0011	0
		Sulfolobus islandicus Y.G.57.14	Sulfolobus islandicus Y.N.15.51	0.0033	0.003
28	Cluster_1376	Sulfolobus islandicus REY15A	Sulfolobus islandicus LAL14/1	0.001	0
		Sulfolobus islandicus REY15A	Sulfolobus islandicus HVE10/4	0.001	0
		Sulfolobus islandicus M.16.27	Sulfolobus islandicus REY15A	0.002	0
		Sulfolobus islandicus M.16.27	Sulfolobus islandicus HVE10/4	0.0031	0
		Sulfolobus islandicus M.16.27	Sulfolobus islandicus LAL14/1	0.0031	0
29	Cluster_1383	Sulfolobus islandicus M.14.25	Sulfolobus islandicus Y.G.57.14	0.0042	0.0034
		Sulfolobus islandicus Y.G.57.14	Sulfolobus islandicus M.16.4	0.0042	0.0034
		Sulfolobus islandicus Y.G.57.14	Sulfolobus islandicus M.16.27	0.0042	0.0034
30	Cluster_1399	Sulfolobus islandicus Y.N.15.51	Sulfolobus islandicus L.S.2.15	0.0021	0
		Sulfolobus islandicus M.16.27	Sulfolobus islandicus Y.N.15.51	0.0021	0
		Sulfolobus islandicus M.16.27	Sulfolobus islandicus L.S.2.15	0.0021	0
		Sulfolobus islandicus Y.G.57.14	Sulfolobus islandicus L.S.2.15	0.0031	0
		Sulfolobus islandicus Y.G.57.14	Sulfolobus islandicus M.16.27	0.0031	0
		Sulfolobus islandicus Y.G.57.14	Sulfolobus islandicus Y.N.15.51	0.0031	0
31	Cluster_1413	Sulfolobus islandicus REY15A	Sulfolobus islandicus HVE10/4	0.0011	0
		Saccharolobus solfataricus strain SULA	Sulfolobus islandicus Y.N.15.51	0.002	0
		Sulfolobus islandicus Y.N.15.51	Saccharolobus solfataricus strain 98/2	0.002	0
		Saccharolobus solfataricus strain P1	Sulfolobus islandicus Y.N.15.51	0.002	0
		Saccharolobus solfataricus strain P2	Sulfolobus islandicus Y.N.15.51	0.002	0
		Saccharolobus solfataricus strain SULC	Sulfolobus islandicus Y.N.15.51	0.002	0
		Sulfolobus islandicus Y.N.15.51	Saccharolobus solfataricus strain SULB	0.002	0
32	Cluster_1420	Sulfolobus islandicus Y.G.57.14	Sulfolobus islandicus L.S.2.15	0.0011	0
		Sulfolobus islandicus REY15A	Sulfolobus islandicus HVE10/4	0.0011	0
		Sulfolobus islandicus Y.G.57.14	Sulfolobus islandicus Y.N.15.51	0.0011	0
		Sulfolobus islandicus Y.N.15.51	Sulfolobus islandicus L.S.2.15	0.0022	0
33	Cluster_1421	Sulfolobus islandicus M.14.25	Sulfolobus islandicus Y.G.57.14	0.0011	0
		Sulfolobus islandicus M.14.25	Sulfolobus islandicus Y.N.15.51	0.0011	0
		Sulfolobus islandicus Y.N.15.51	Sulfolobus islandicus HVE10/4	0.0011	0
		Sulfolobus islandicus Y.G.57.14	Sulfolobus islandicus HVE10/4	0.0011	0
		Sulfolobus islandicus Y.G.57.14	Sulfolobus islandicus M.16.4	0.0011	0
		Sulfolobus islandicus M.16.4	Sulfolobus islandicus Y.N.15.51	0.0011	0
		Sulfolobus islandicus Y.N.15.51	Sulfolobus islandicus REY15A	0.0011	0
		Sulfolobus islandicus Y.G.57.14	Sulfolobus islandicus REY15A	0.0011	0
		Sulfolobus islandicus M.16.4	Sulfolobus islandicus REY15A	0.0021	0
		Sulfolobus islandicus M.14.25	Sulfolobus islandicus REY15A	0.0021	0
		Sulfolobus islandicus M.14.25	Sulfolobus islandicus HVE10/4	0.0021	0
		Sulfolobus islandicus M.16.4	Sulfolobus islandicus HVE10/4	0.0021	0
34	Cluster_1437	Sulfolobus islandicus Y.N.15.51	Sulfolobus islandicus L.S.2.15	0.0021	0
35	Cluster_1445	Sulfolobus islandicus REY15A	Sulfolobus islandicus HVE10/4	0.0011	0
		Sulfolobus islandicus HVE10/4	Sulfolobus islandicus LAL14/1	0.0011	0
36	Cluster_1446	Sulfolobus islandicus M.14.25	Sulfolobus islandicus M.16.4	0.001	0
		Sulfolobus islandicus M.14.25	Sulfolobus islandicus M.16.27	0.001	0
		Sulfolobus islandicus Y.G.57.14	Sulfolobus islandicus L.S.2.15	0.001	0
		Sulfolobus islandicus REY15A	Sulfolobus islandicus HVE10/4	0.001	0
		Sulfolobus islandicus HVE10/4	Sulfolobus islandicus LAL14/1	0.001	0
		Sulfolobus islandicus Y.G.57.14	Sulfolobus islandicus Y.N.15.51	0.001	0
		Sulfolobus islandicus REY15A	Sulfolobus islandicus LAL14/1	0.002	0
		Sulfolobus islandicus Y.N.15.51	Sulfolobus islandicus L.S.2.15	0.0021	0
37	Cluster_1450	Sulfolobus islandicus M.16.4	Sulfolobus islandicus LAL14/1	0.0011	0
		Sulfolobus islandicus REY15A	Sulfolobus islandicus LAL14/1	0.0011	0
		Sulfolobus islandicus REY15A	Sulfolobus islandicus HVE10/4	0.0011	0
		Sulfolobus islandicus M.14.25	Sulfolobus islandicus HVE10/4	0.0011	0
		Sulfolobus islandicus M.16.27	Sulfolobus islandicus HVE10/4	0.0011	0
		Sulfolobus islandicus M.16.4	Sulfolobus islandicus HVE10/4	0.0011	0
		Sulfolobus islandicus M.14.25	Sulfolobus islandicus LAL14/1	0.0011	0
		Sulfolobus islandicus M.16.27	Sulfolobus islandicus LAL14/1	0.0011	0
		Sulfolobus islandicus M.16.4	Sulfolobus islandicus REY15A	0.002	0
		Sulfolobus islandicus M.14.25	Sulfolobus islandicus REY15A	0.002	0
		Sulfolobus islandicus M.16.27	Sulfolobus islandicus REY15A	0.002	0
38	Cluster_1467	Sulfolobus islandicus Y.N.15.51	Sulfolobus islandicus L.S.2.15	0.0011	0
		Sulfolobus islandicus L.S.2.15	Sulfolobus islandicus LAL14/1	0.0011	0
		Sulfolobus islandicus Y.G.57.14	Sulfolobus islandicus L.S.2.15	0.0011	0
		Sulfolobus islandicus L.S.2.15	Sulfolobus islandicus REY15A	0.0011	0
39	Cluster_1474	Sulfolobus islandicus Y.N.15.51	Sulfolobus islandicus L.S.2.15	0.001	0
		Saccharolobus solfataricus strain P1	Saccharolobus solfataricus strain 98/2	0.001	0
		Sulfolobus islandicus M.14.25	Sulfolobus islandicus Y.N.15.51	0.001	0
		Saccharolobus solfataricus strain P2	Saccharolobus solfataricus strain SULB	0.001	0
		Sulfolobus islandicus Y.N.15.51	Sulfolobus islandicus HVE10/4	0.001	0
		Sulfolobus islandicus Y.N.15.51	Sulfolobus islandicus LAL14/1	0.001	0
		Saccharolobus solfataricus strain P1	Saccharolobus solfataricus strain SULB	0.001	0
		Sulfolobus islandicus M.16.27	Sulfolobus islandicus Y.N.15.51	0.001	0
		Saccharolobus solfataricus strain P1	Saccharolobus solfataricus strain SULC	0.001	0
		Saccharolobus solfataricus strain P2	Saccharolobus solfataricus strain 98/2	0.001	0
		Sulfolobus islandicus Y.G.57.14	Sulfolobus islandicus Y.N.15.51	0.001	0
		Saccharolobus solfataricus strain SULA	Saccharolobus solfataricus strain P2	0.001	0
		Sulfolobus islandicus Y.N.15.51	Sulfolobus islandicus REY15A	0.001	0
		Saccharolobus solfataricus strain P1	Saccharolobus solfataricus strain SULA	0.001	0
		Saccharolobus solfataricus strain SULC	Saccharolobus solfataricus strain P2	0.001	0
		Saccharolobus solfataricus strain SULB	Saccharolobus solfataricus strain 98/2	0.002	0
		Saccharolobus solfataricus strain SULA	Saccharolobus solfataricus strain 98/2	0.002	0
		Saccharolobus solfataricus strain SULC	Saccharolobus solfataricus strain 98/2	0.002	0
40	Cluster_1475	Sulfolobus islandicus M.14.25	Sulfolobus islandicus Y.G.57.14	0.001	0
		Sulfolobus islandicus M.14.25	Sulfolobus islandicus Y.N.15.51	0.001	0
		Sulfolobus islandicus Y.G.57.14	Sulfolobus islandicus M.16.4	0.001	0
		Sulfolobus islandicus M.16.4	Sulfolobus islandicus Y.N.15.51	0.001	0
		Sulfolobus islandicus M.16.4	Sulfolobus islandicus L.S.2.15	0.001	0
		Sulfolobus islandicus M.14.25	Sulfolobus islandicus L.S.2.15	0.001	0
41	Cluster_1482	Sulfolobus islandicus Y.G.57.14	Sulfolobus islandicus Y.N.15.51	0.0011	0
42	Cluster_149	Sulfolobus islandicus REY15A	Sulfolobus islandicus HVE10/4	0.0005	0
43	Cluster_1494	Sulfolobus islandicus Y.G.57.14	Sulfolobus islandicus L.S.2.15	0.001	0
44	Cluster_1500	Sulfolobus islandicus M.14.25	Sulfolobus islandicus M.16.4	0.0011	0
		Sulfolobus islandicus HVE10/4	Sulfolobus islandicus LAL14/1	0.0011	0
		Sulfolobus islandicus M.16.4	Sulfolobus islandicus M.16.27	0.0011	0
45	Cluster_1515	Sulfolobus islandicus Y.N.15.51	Sulfolobus islandicus L.S.2.15	0.0011	0
		Sulfolobus islandicus Y.G.57.14	Sulfolobus islandicus L.S.2.15	0.0011	0
		Sulfolobus islandicus Y.G.57.14	Sulfolobus islandicus Y.N.15.51	0.0022	0
46	Cluster_1524	Sulfolobus islandicus M.14.25	Sulfolobus islandicus M.16.27	0.0011	0
		Sulfolobus islandicus M.16.4	Sulfolobus islandicus M.16.27	0.0011	0
47	Cluster_1543	Sulfolobus islandicus M.16.4	Sulfolobus islandicus LAL14/1	0.0011	0
		Sulfolobus islandicus M.16.4	Sulfolobus islandicus REY15A	0.0011	0
		Sulfolobus islandicus Y.G.57.14	Sulfolobus islandicus L.S.2.15	0.0011	0
		Sulfolobus islandicus M.14.25	Sulfolobus islandicus REY15A	0.0011	0
		Sulfolobus islandicus M.14.25	Sulfolobus islandicus HVE10/4	0.0011	0
		Sulfolobus islandicus M.16.27	Sulfolobus islandicus REY15A	0.0011	0
		Sulfolobus islandicus M.16.27	Sulfolobus islandicus HVE10/4	0.0011	0
		Sulfolobus islandicus M.16.4	Sulfolobus islandicus HVE10/4	0.0011	0
		Sulfolobus islandicus M.14.25	Sulfolobus islandicus LAL14/1	0.0011	0
		Sulfolobus islandicus M.16.27	Sulfolobus islandicus LAL14/1	0.0011	0
48	Cluster_1549	Sulfolobus islandicus Y.N.15.51	Sulfolobus islandicus L.S.2.15	0.0011	0
		Sulfolobus islandicus M.14.25	Sulfolobus islandicus M.16.4	0.0012	0
49	Cluster_1600	Sulfolobus islandicus Y.N.15.51	Sulfolobus islandicus L.S.2.15	0.0011	0
		Sulfolobus islandicus M.14.25	Sulfolobus islandicus Y.N.15.51	0.0011	0
		Sulfolobus islandicus REY15A	Sulfolobus islandicus LAL14/1	0.0011	0
		Sulfolobus islandicus REY15A	Sulfolobus islandicus HVE10/4	0.0011	0
		Sulfolobus islandicus M.16.27	Sulfolobus islandicus Y.N.15.51	0.0011	0
		Sulfolobus islandicus M.16.4	Sulfolobus islandicus Y.N.15.51	0.0011	0
		Sulfolobus islandicus Y.G.57.14	Sulfolobus islandicus Y.N.15.51	0.0011	0
50	Cluster_1613	Sulfolobus islandicus M.16.4	Sulfolobus islandicus REY15A	0.0011	0
		Sulfolobus islandicus M.14.25	Sulfolobus islandicus REY15A	0.0011	0
		Sulfolobus islandicus M.16.27	Sulfolobus islandicus REY15A	0.0011	0
51	Cluster_1619	Sulfolobus islandicus Y.G.57.14	Sulfolobus islandicus Y.N.15.51	0.0011	0
		Sulfolobus islandicus M.16.4	Sulfolobus islandicus Y.N.15.51	0.0022	0
		Sulfolobus islandicus Y.G.57.14	Sulfolobus islandicus M.16.4	0.0033	0
52	Cluster_1638	Sulfolobus islandicus Y.G.57.14	Sulfolobus islandicus Y.N.15.51	0.0022	0
53	Cluster_1648	Sulfolobus islandicus M.14.25	Sulfolobus islandicus M.16.4	0.0011	0
		Sulfolobus islandicus M.14.25	Sulfolobus islandicus M.16.27	0.0011	0
		Sulfolobus islandicus Y.G.57.14	Sulfolobus islandicus L.S.2.15	0.0011	0
		Sulfolobus islandicus REY15A	Sulfolobus islandicus HVE10/4	0.0011	0
		Sulfolobus islandicus Y.G.57.14	Sulfolobus islandicus Y.N.15.51	0.0011	0
		Sulfolobus islandicus Y.N.15.51	Sulfolobus islandicus L.S.2.15	0.0021	0
		Sulfolobus islandicus M.16.4	Sulfolobus islandicus M.16.27	0.0021	0
54	Cluster_1654	Sulfolobus islandicus Y.N.15.51	Sulfolobus islandicus L.S.2.15	0.0011	0
		Sulfolobus islandicus Y.G.57.14	Sulfolobus islandicus Y.N.15.51	0.0011	0
55	Cluster_1666	Sulfolobus islandicus HVE10/4	Sulfolobus islandicus LAL14/1	0.0011	0
		Sulfolobus islandicus Y.N.15.51	Sulfolobus islandicus L.S.2.15	0.0022	0
56	Cluster_1678	Sulfolobus islandicus M.16.4	Sulfolobus islandicus LAL14/1	0.0022	0
		Sulfolobus islandicus M.14.25	Sulfolobus islandicus LAL14/1	0.0022	0
		Sulfolobus islandicus M.16.27	Sulfolobus islandicus LAL14/1	0.0022	0
57	Cluster_1680	Sulfolobus islandicus M.16.4	Sulfolobus islandicus LAL14/1	0.0011	0
		Sulfolobus islandicus M.16.4	Sulfolobus islandicus REY15A	0.0011	0
		Sulfolobus islandicus M.14.25	Sulfolobus islandicus REY15A	0.0011	0
		Sulfolobus islandicus M.14.25	Sulfolobus islandicus HVE10/4	0.0011	0
		Sulfolobus islandicus M.16.27	Sulfolobus islandicus REY15A	0.0011	0
		Sulfolobus islandicus M.16.27	Sulfolobus islandicus HVE10/4	0.0011	0
		Sulfolobus islandicus M.16.4	Sulfolobus islandicus HVE10/4	0.0011	0
		Sulfolobus islandicus M.14.25	Sulfolobus islandicus LAL14/1	0.0011	0
		Sulfolobus islandicus M.16.27	Sulfolobus islandicus LAL14/1	0.0011	0
58	Cluster_1722	Sulfolobus islandicus M.14.25	Sulfolobus islandicus M.16.4	0.0011	0
		Sulfolobus islandicus M.14.25	Sulfolobus islandicus M.16.27	0.0011	0
59	Cluster_1726	Saccharolobus solfataricus strain SULB	Saccharolobus solfataricus strain 98/2	0.0011	0
		Sulfolobus islandicus REY15A	Sulfolobus islandicus HVE10/4	0.0011	0
		Saccharolobus solfataricus strain P2	Saccharolobus solfataricus strain SULB	0.0011	0
		Sulfolobus islandicus HVE10/4	Sulfolobus islandicus LAL14/1	0.0011	0
		Saccharolobus solfataricus strain P1	Saccharolobus solfataricus strain SULB	0.0011	0
		Sulfolobus islandicus M.14.25	Sulfolobus islandicus HVE10/4	0.0011	0
		Saccharolobus solfataricus strain SULA	Saccharolobus solfataricus strain P2	0.0011	0
		Sulfolobus islandicus M.16.4	Sulfolobus islandicus HVE10/4	0.0011	0
		Saccharolobus solfataricus strain P1	Saccharolobus solfataricus strain SULA	0.0011	0
		Saccharolobus solfataricus strain SULC	Saccharolobus solfataricus strain SULB	0.0011	0
		Saccharolobus solfataricus strain SULA	Saccharolobus solfataricus strain SULC	0.0011	0
		Saccharolobus solfataricus strain SULA	Saccharolobus solfataricus strain 98/2	0.0011	0
		Sulfolobus islandicus Y.G.57.14	Sulfolobus islandicus L.S.2.15	0.0013	0
		Sulfolobus islandicus Y.N.15.51	Sulfolobus islandicus L.S.2.15	0.0033	0
60	Cluster_1728	Sulfolobus islandicus M.16.4	Sulfolobus islandicus REY15A	0.0011	0
		Sulfolobus islandicus REY15A	Sulfolobus islandicus LAL14/1	0.0011	0
		Sulfolobus islandicus REY15A	Sulfolobus islandicus HVE10/4	0.0011	0
		Sulfolobus islandicus Y.N.15.51	Sulfolobus islandicus REY15A	0.0011	0
		Sulfolobus islandicus Y.G.57.14	Sulfolobus islandicus REY15A	0.0011	0
		Sulfolobus islandicus M.14.25	Sulfolobus islandicus M.16.4	0.0023	0
		Sulfolobus islandicus M.14.25	Sulfolobus islandicus Y.G.57.14	0.0023	0
		Sulfolobus islandicus M.14.25	Sulfolobus islandicus Y.N.15.51	0.0023	0
		Sulfolobus islandicus M.14.25	Sulfolobus islandicus HVE10/4	0.0023	0
		Sulfolobus islandicus M.16.27	Sulfolobus islandicus Y.N.15.51	0.0023	0
		Sulfolobus islandicus Y.G.57.14	Sulfolobus islandicus M.16.27	0.0023	0
		Sulfolobus islandicus M.16.27	Sulfolobus islandicus HVE10/4	0.0023	0
		Sulfolobus islandicus M.14.25	Sulfolobus islandicus LAL14/1	0.0023	0
		Sulfolobus islandicus M.16.4	Sulfolobus islandicus M.16.27	0.0023	0
		Sulfolobus islandicus M.16.27	Sulfolobus islandicus LAL14/1	0.0023	0
		Sulfolobus islandicus M.14.25	Sulfolobus islandicus REY15A	0.0034	0
		Sulfolobus islandicus M.16.27	Sulfolobus islandicus REY15A	0.0034	0
61	Cluster_1736	Saccharolobus solfataricus strain P1	Sulfolobus islandicus Y.N.15.51	0.0012	0
		Saccharolobus solfataricus strain P2	Sulfolobus islandicus Y.N.15.51	0.0012	0
		Sulfolobus islandicus Y.G.57.14	Sulfolobus islandicus Y.N.15.51	0.0012	0
62	Cluster_1752	Saccharolobus solfataricus strain P2	Sulfolobus islandicus M.16.27	0.0012	0
		Sulfolobus islandicus M.14.25	Sulfolobus islandicus Y.G.57.14	0.0012	0
		Sulfolobus islandicus L.S.2.15	Sulfolobus islandicus HVE10/4	0.0012	0
		Sulfolobus islandicus Y.G.57.14	Sulfolobus islandicus HVE10/4	0.0012	0
		Sulfolobus islandicus Y.G.57.14	Sulfolobus islandicus M.16.27	0.0012	0
		Sulfolobus islandicus M.14.25	Sulfolobus islandicus L.S.2.15	0.0012	0
		Saccharolobus solfataricus strain P2	Sulfolobus islandicus HVE10/4	0.0012	0
		Sulfolobus islandicus M.16.27	Sulfolobus islandicus L.S.2.15	0.0012	0
		Saccharolobus solfataricus strain P2	Sulfolobus islandicus M.14.25	0.0012	0
63	Cluster_1755	Sulfolobus islandicus M.16.4	Sulfolobus islandicus REY15A	0.0012	0
		Sulfolobus islandicus M.14.25	Sulfolobus islandicus REY15A	0.0012	0
		Sulfolobus islandicus M.14.25	Sulfolobus islandicus HVE10/4	0.0012	0
		Sulfolobus islandicus M.16.27	Sulfolobus islandicus REY15A	0.0012	0
		Sulfolobus islandicus M.16.27	Sulfolobus islandicus HVE10/4	0.0012	0
		Sulfolobus islandicus M.16.4	Sulfolobus islandicus HVE10/4	0.0012	0
		Sulfolobus islandicus M.16.4	Sulfolobus islandicus LAL14/1	0.0014	0
		Sulfolobus islandicus M.14.25	Sulfolobus islandicus LAL14/1	0.0014	0
		Sulfolobus islandicus M.16.27	Sulfolobus islandicus LAL14/1	0.0014	0
64	Cluster_1782	Sulfolobus islandicus Y.N.15.51	Sulfolobus islandicus L.S.2.15	0.0011	0
		Sulfolobus islandicus M.14.25	Sulfolobus islandicus M.16.27	0.0011	0
		Sulfolobus islandicus Y.G.57.14	Sulfolobus islandicus Y.N.15.51	0.0011	0
65	Cluster_1809	Sulfolobus islandicus M.14.25	Sulfolobus islandicus REY15A	0.0022	0
		Sulfolobus islandicus M.16.27	Sulfolobus islandicus REY15A	0.0022	0
		Sulfolobus islandicus M.14.25	Sulfolobus islandicus LAL14/1	0.0022	0
		Sulfolobus islandicus M.16.27	Sulfolobus islandicus LAL14/1	0.0022	0
66	Cluster_1830	Sulfolobus islandicus REY15A	Sulfolobus islandicus LAL14/1	0.0012	0
		Sulfolobus islandicus REY15A	Sulfolobus islandicus HVE10/4	0.0012	0
		Sulfolobus islandicus L.S.2.15	Sulfolobus islandicus REY15A	0.0012	0
		Sulfolobus islandicus Y.N.15.51	Sulfolobus islandicus REY15A	0.0012	0
		Sulfolobus islandicus Y.G.57.14	Sulfolobus islandicus REY15A	0.0012	0
		Sulfolobus islandicus M.16.4	Sulfolobus islandicus REY15A	0.0046	0.0038
		Sulfolobus islandicus M.16.27	Sulfolobus islandicus REY15A	0.0046	0.0038
67	Cluster_1832	Sulfolobus islandicus M.14.25	Sulfolobus islandicus M.16.4	0.0011	0
		Sulfolobus islandicus M.16.4	Sulfolobus islandicus M.16.27	0.0011	0
		Sulfolobus islandicus Y.N.15.51	Sulfolobus islandicus L.S.2.15	0.0023	0
		Sulfolobus islandicus Y.G.57.14	Sulfolobus islandicus Y.N.15.51	0.0023	0
68	Cluster_1849	Sulfolobus islandicus Y.N.15.51	Sulfolobus islandicus L.S.2.15	0.0012	0
		Sulfolobus islandicus M.14.25	Sulfolobus islandicus M.16.27	0.0012	0
		Sulfolobus islandicus Y.G.57.14	Sulfolobus islandicus Y.N.15.51	0.0012	0
		Sulfolobus islandicus M.16.27	Sulfolobus islandicus REY15A	0.0012	0
		Sulfolobus islandicus M.16.27	Sulfolobus islandicus HVE10/4	0.0012	0
		Sulfolobus islandicus M.16.4	Sulfolobus islandicus M.16.27	0.0012	0
		Sulfolobus islandicus M.16.27	Sulfolobus islandicus LAL14/1	0.0012	0
69	Cluster_1862	Sulfolobus islandicus M.16.4	Sulfolobus islandicus LAL14/1	0.0023	0
		Sulfolobus islandicus Y.G.57.14	Sulfolobus islandicus LAL14/1	0.0023	0
		Sulfolobus islandicus HVE10/4	Sulfolobus islandicus LAL14/1	0.0023	0
		Sulfolobus islandicus Y.N.15.51	Sulfolobus islandicus LAL14/1	0.0023	0
70	Cluster_1879	Saccharolobus solfataricus strain P1	Sulfolobus islandicus Y.N.15.51	0.0011	0
		Saccharolobus solfataricus strain P2	Sulfolobus islandicus M.16.4	0.0011	0
		Saccharolobus solfataricus strain P2	Sulfolobus islandicus Y.G.57.14	0.0011	0
		Saccharolobus solfataricus strain P1	Sulfolobus islandicus Y.G.57.14	0.0011	0
		Saccharolobus solfataricus strain P2	Sulfolobus islandicus Y.N.15.51	0.0011	0
		Saccharolobus solfataricus strain P1	Sulfolobus islandicus M.16.4	0.0011	0
		Sulfolobus islandicus M.14.25	Sulfolobus islandicus M.16.4	0.0023	0
		Sulfolobus islandicus M.16.4	Sulfolobus islandicus LAL14/1	0.0023	0
		Sulfolobus islandicus M.16.4	Sulfolobus islandicus REY15A	0.0023	0
		Saccharolobus solfataricus strain P2	Sulfolobus islandicus L.S.2.15	0.0023	0
		Sulfolobus islandicus REY15A	Sulfolobus islandicus LAL14/1	0.0023	0
		Sulfolobus islandicus Y.G.57.14	Sulfolobus islandicus M.16.4	0.0023	0
		Saccharolobus solfataricus strain P1	Sulfolobus islandicus L.S.2.15	0.0023	0
		Sulfolobus islandicus M.16.4	Sulfolobus islandicus Y.N.15.51	0.0023	0
		Sulfolobus islandicus Y.G.57.14	Sulfolobus islandicus Y.N.15.51	0.0023	0
		Sulfolobus islandicus M.16.4	Sulfolobus islandicus M.16.27	0.0023	0
		Saccharolobus solfataricus strain P1	Sulfolobus islandicus M.16.27	0.0034	0
		Sulfolobus islandicus Y.N.15.51	Sulfolobus islandicus L.S.2.15	0.0034	0
		Saccharolobus solfataricus strain P2	Sulfolobus islandicus M.16.27	0.0034	0
		Saccharolobus solfataricus strain P1	Sulfolobus islandicus REY15A	0.0034	0
		Sulfolobus islandicus Y.G.57.14	Sulfolobus islandicus L.S.2.15	0.0034	0
		Saccharolobus solfataricus strain P1	Sulfolobus islandicus M.14.25	0.0034	0
		Sulfolobus islandicus REY15A	Sulfolobus islandicus HVE10/4	0.0034	0
		Sulfolobus islandicus M.16.4	Sulfolobus islandicus L.S.2.15	0.0034	0
		Sulfolobus islandicus M.16.4	Sulfolobus islandicus HVE10/4	0.0034	0
		Saccharolobus solfataricus strain P2	Sulfolobus islandicus REY15A	0.0034	0
		Saccharolobus solfataricus strain P2	Sulfolobus islandicus M.14.25	0.0034	0
		Sulfolobus islandicus HVE10/4	Sulfolobus islandicus LAL14/1	0.0035	0
		Saccharolobus solfataricus strain P2	Sulfolobus islandicus LAL14/1	0.0035	0
		Saccharolobus solfataricus strain P1	Sulfolobus islandicus LAL14/1	0.0035	0
		Sulfolobus islandicus M.14.25	Sulfolobus islandicus Y.G.57.14	0.0046	0
		Sulfolobus islandicus M.14.25	Sulfolobus islandicus Y.N.15.51	0.0046	0
		Sulfolobus islandicus M.14.25	Sulfolobus islandicus REY15A	0.0046	0
		Sulfolobus islandicus M.16.27	Sulfolobus islandicus Y.N.15.51	0.0046	0
		Saccharolobus solfataricus strain P1	Sulfolobus islandicus HVE10/4	0.0046	0
		Sulfolobus islandicus Y.G.57.14	Sulfolobus islandicus M.16.27	0.0046	0
		Sulfolobus islandicus M.16.27	Sulfolobus islandicus REY15A	0.0046	0
		Sulfolobus islandicus Y.N.15.51	Sulfolobus islandicus REY15A	0.0046	0
		Sulfolobus islandicus Y.G.57.14	Sulfolobus islandicus REY15A	0.0046	0
		Saccharolobus solfataricus strain P2	Sulfolobus islandicus HVE10/4	0.0046	0
		Sulfolobus islandicus Y.G.57.14	Sulfolobus islandicus LAL14/1	0.0047	0
		Sulfolobus islandicus Y.N.15.51	Sulfolobus islandicus LAL14/1	0.0047	0
		Sulfolobus islandicus M.14.25	Sulfolobus islandicus LAL14/1	0.0047	0
		Sulfolobus islandicus M.16.27	Sulfolobus islandicus LAL14/1	0.0047	0
		Sulfolobus islandicus Y.N.15.51	Sulfolobus islandicus HVE10/4	0.0057	0
		Sulfolobus islandicus Y.G.57.14	Sulfolobus islandicus HVE10/4	0.0057	0
		Sulfolobus islandicus M.14.25	Sulfolobus islandicus HVE10/4	0.0057	0
		Sulfolobus islandicus L.S.2.15	Sulfolobus islandicus REY15A	0.0057	0
		Sulfolobus islandicus M.14.25	Sulfolobus islandicus L.S.2.15	0.0057	0
		Sulfolobus islandicus M.16.27	Sulfolobus islandicus HVE10/4	0.0057	0
		Sulfolobus islandicus M.16.27	Sulfolobus islandicus L.S.2.15	0.0057	0
		Sulfolobus islandicus L.S.2.15	Sulfolobus islandicus LAL14/1	0.0058	0
		Sulfolobus islandicus L.S.2.15	Sulfolobus islandicus HVE10/4	0.0068	0
71	Cluster_1887	Sulfolobus islandicus M.14.25	Sulfolobus islandicus M.16.27	0.0012	0
		Sulfolobus islandicus M.16.27	Sulfolobus islandicus HVE10/4	0.0012	0
		Sulfolobus islandicus M.16.4	Sulfolobus islandicus M.16.27	0.0012	0
		Sulfolobus islandicus M.16.27	Sulfolobus islandicus LAL14/1	0.0012	0
72	Cluster_1917	Sulfolobus islandicus REY15A	Sulfolobus islandicus LAL14/1	0.0012	0
		Sulfolobus islandicus Y.N.15.51	Sulfolobus islandicus LAL14/1	0.0012	0
		Sulfolobus islandicus Y.N.15.51	Sulfolobus islandicus REY15A	0.0023	0
73	Cluster_1936	Sulfolobus islandicus Y.G.57.14	Sulfolobus islandicus L.S.2.15	0.0012	0
		Sulfolobus islandicus Y.G.57.14	Sulfolobus islandicus Y.N.15.51	0.0012	0
		Sulfolobus islandicus Y.N.15.51	Sulfolobus islandicus L.S.2.15	0.0024	0
74	Cluster_1937	Saccharolobus solfataricus strain P1	Saccharolobus solfataricus strain P2	0.0012	0
		Sulfolobus islandicus M.14.25	Sulfolobus islandicus M.16.27	0.0012	0
		Saccharolobus solfataricus strain P2	Saccharolobus solfataricus strain SULB	0.0012	0
		Saccharolobus solfataricus strain P2	Saccharolobus solfataricus strain 98/2	0.0012	0
		Sulfolobus islandicus Y.G.57.14	Sulfolobus islandicus Y.N.15.51	0.0012	0
		Saccharolobus solfataricus strain SULA	Saccharolobus solfataricus strain P2	0.0012	0
		Sulfolobus islandicus M.16.27	Sulfolobus islandicus REY15A	0.0012	0
		Sulfolobus islandicus M.16.27	Sulfolobus islandicus HVE10/4	0.0012	0
		Sulfolobus islandicus M.16.4	Sulfolobus islandicus M.16.27	0.0012	0
		Saccharolobus solfataricus strain SULC	Saccharolobus solfataricus strain P2	0.0012	0
75	Cluster_1948	Sulfolobus islandicus Y.N.15.51	Sulfolobus islandicus L.S.2.15	0.0012	0
		Sulfolobus islandicus Y.G.57.14	Sulfolobus islandicus L.S.2.15	0.0012	0
		Sulfolobus islandicus HVE10/4	Sulfolobus islandicus LAL14/1	0.0012	0
76	Cluster_1975	Sulfolobus islandicus REY15A	Sulfolobus islandicus LAL14/1	0.0012	0
		Sulfolobus islandicus HVE10/4	Sulfolobus islandicus LAL14/1	0.0012	0
77	Cluster_1998	Sulfolobus islandicus REY15A	Sulfolobus islandicus LAL14/1	0.0012	0
		Sulfolobus islandicus HVE10/4	Sulfolobus islandicus LAL14/1	0.0012	0
78	Cluster_201	Sulfolobus islandicus M.16.4	Sulfolobus islandicus M.16.27	0.0006	0
79	Cluster_2023	Sulfolobus islandicus Y.G.57.14	Sulfolobus islandicus Y.N.15.51	0.0013	0
80	Cluster_2036	Sulfolobus islandicus M.14.25	Sulfolobus islandicus M.16.4	0.0012	0
		Sulfolobus islandicus M.14.25	Sulfolobus islandicus M.16.27	0.0012	0
		Sulfolobus islandicus HVE10/4	Sulfolobus islandicus LAL14/1	0.0012	0
		Sulfolobus islandicus Y.G.57.14	Sulfolobus islandicus Y.N.15.51	0.0012	0
		Sulfolobus islandicus M.16.27	Sulfolobus islandicus HVE10/4	0.0012	0
		Sulfolobus islandicus M.16.4	Sulfolobus islandicus HVE10/4	0.0012	0
		Sulfolobus islandicus M.14.25	Sulfolobus islandicus LAL14/1	0.0012	0
		Sulfolobus islandicus M.14.25	Sulfolobus islandicus HVE10/4	0.0025	0
81	Cluster_2044	Sulfolobus islandicus Y.N.15.51	Sulfolobus islandicus L.S.2.15	0.0013	0
		Sulfolobus islandicus M.16.4	Sulfolobus islandicus REY15A	0.0013	0
		Saccharolobus solfataricus strain P2	Sulfolobus islandicus L.S.2.15	0.0013	0
		Saccharolobus solfataricus strain P2	Sulfolobus islandicus Y.G.57.14	0.0013	0
		Saccharolobus solfataricus strain P1	Sulfolobus islandicus Y.G.57.14	0.0013	0
		Saccharolobus solfataricus strain P1	Sulfolobus islandicus L.S.2.15	0.0013	0
		Sulfolobus islandicus Y.G.57.14	Sulfolobus islandicus Y.N.15.51	0.0013	0
		Sulfolobus islandicus M.16.4	Sulfolobus islandicus HVE10/4	0.0013	0
		Sulfolobus islandicus Y.G.57.14	Sulfolobus islandicus L.S.2.15	0.0026	0
82	Cluster_2069	Sulfolobus islandicus M.16.4	Sulfolobus islandicus Y.N.15.51	0.0012	0
		Sulfolobus islandicus Y.G.57.14	Sulfolobus islandicus Y.N.15.51	0.0012	0
83	Cluster_2101	Sulfolobus islandicus M.14.25	Sulfolobus islandicus M.16.4	0.0013	0
		Sulfolobus islandicus M.16.4	Sulfolobus islandicus M.16.27	0.0013	0
84	Cluster_2103	Sulfolobus islandicus Y.G.57.14	Sulfolobus islandicus L.S.2.15	0.0012	0
		Sulfolobus islandicus REY15A	Sulfolobus islandicus HVE10/4	0.0012	0
		Sulfolobus islandicus M.14.25	Sulfolobus islandicus HVE10/4	0.0012	0
		Sulfolobus islandicus Y.G.57.14	Sulfolobus islandicus Y.N.15.51	0.0012	0
		Sulfolobus islandicus M.16.27	Sulfolobus islandicus HVE10/4	0.0012	0
		Sulfolobus islandicus M.16.4	Sulfolobus islandicus HVE10/4	0.0012	0
		Sulfolobus islandicus Y.G.57.14	Sulfolobus islandicus HVE10/4	0.0049	0.0042
85	Cluster_2104	Sulfolobus islandicus L.S.2.15	Sulfolobus islandicus LAL14/1	0.0014	0
		Sulfolobus islandicus Y.G.57.14	Sulfolobus islandicus L.S.2.15	0.0014	0
		Sulfolobus islandicus L.S.2.15	Sulfolobus islandicus HVE10/4	0.0014	0
		Sulfolobus islandicus M.14.25	Sulfolobus islandicus M.16.4	0.0027	0
		Sulfolobus islandicus M.14.25	Sulfolobus islandicus M.16.27	0.0027	0
		Sulfolobus islandicus M.16.4	Sulfolobus islandicus L.S.2.15	0.0034	0.0021
		Sulfolobus islandicus M.16.27	Sulfolobus islandicus L.S.2.15	0.0034	0.0021
		Sulfolobus islandicus M.14.25	Sulfolobus islandicus L.S.2.15	0.0061	0.0021
86	Cluster_2122	Sulfolobus islandicus Y.N.15.51	Sulfolobus islandicus L.S.2.15	0.0012	0
		Sulfolobus islandicus Y.G.57.14	Sulfolobus islandicus L.S.2.15	0.0012	0
87	Cluster_2136	Sulfolobus islandicus REY15A	Sulfolobus islandicus LAL14/1	0.0012	0
		Sulfolobus islandicus HVE10/4	Sulfolobus islandicus LAL14/1	0.0012	0
88	Cluster_2146	Sulfolobus islandicus Y.G.57.14	Sulfolobus islandicus L.S.2.15	0.0012	0
		Sulfolobus islandicus Y.G.57.14	Sulfolobus islandicus LAL14/1	0.005	0.004
		Sulfolobus islandicus M.14.25	Sulfolobus islandicus Y.G.57.14	0.005	0.004
		Sulfolobus islandicus Y.G.57.14	Sulfolobus islandicus HVE10/4	0.005	0.004
		Sulfolobus islandicus Y.G.57.14	Sulfolobus islandicus M.16.4	0.005	0.004
		Sulfolobus islandicus Y.G.57.14	Sulfolobus islandicus M.16.27	0.005	0.004
		Sulfolobus islandicus Y.G.57.14	Sulfolobus islandicus REY15A	0.005	0.004
		Sulfolobus islandicus L.S.2.15	Sulfolobus islandicus LAL14/1	0.0063	0.004
		Sulfolobus islandicus L.S.2.15	Sulfolobus islandicus HVE10/4	0.0063	0.004
		Sulfolobus islandicus L.S.2.15	Sulfolobus islandicus REY15A	0.0063	0.004
		Sulfolobus islandicus M.16.4	Sulfolobus islandicus L.S.2.15	0.0063	0.004
		Sulfolobus islandicus M.14.25	Sulfolobus islandicus L.S.2.15	0.0063	0.004
		Sulfolobus islandicus M.16.27	Sulfolobus islandicus L.S.2.15	0.0063	0.004
89	Cluster_2149	Sulfolobus islandicus REY15A	Sulfolobus islandicus HVE10/4	0.0012	0
90	Cluster_2155	Sulfolobus islandicus M.16.4	Sulfolobus islandicus REY15A	0.0012	0
		Saccharolobus solfataricus strain P1	Saccharolobus solfataricus strain 98/2	0.0012	0
		Sulfolobus islandicus M.14.25	Sulfolobus islandicus REY15A	0.0012	0
		Saccharolobus solfataricus strain P2	Saccharolobus solfataricus strain SULB	0.0012	0
		Saccharolobus solfataricus strain P1	Saccharolobus solfataricus strain SULB	0.0012	0
		Sulfolobus islandicus M.14.25	Sulfolobus islandicus HVE10/4	0.0012	0
		Saccharolobus solfataricus strain P1	Saccharolobus solfataricus strain SULC	0.0012	0
		Saccharolobus solfataricus strain P2	Saccharolobus solfataricus strain 98/2	0.0012	0
		Saccharolobus solfataricus strain SULA	Saccharolobus solfataricus strain P2	0.0012	0
		Sulfolobus islandicus M.16.4	Sulfolobus islandicus HVE10/4	0.0012	0
		Saccharolobus solfataricus strain P1	Saccharolobus solfataricus strain SULA	0.0012	0
		Saccharolobus solfataricus strain SULC	Saccharolobus solfataricus strain P2	0.0012	0
		Sulfolobus islandicus M.14.25	Sulfolobus islandicus M.16.27	0.0024	0
		Sulfolobus islandicus M.16.4	Sulfolobus islandicus M.16.27	0.0024	0
		Sulfolobus islandicus M.16.27	Sulfolobus islandicus REY15A	0.0037	0
		Sulfolobus islandicus M.16.27	Sulfolobus islandicus HVE10/4	0.0037	0
91	Cluster_2166	Sulfolobus islandicus M.14.25	Sulfolobus islandicus M.16.4	0.0012	0
		Sulfolobus islandicus Y.N.15.51	Sulfolobus islandicus L.S.2.15	0.0012	0
		Sulfolobus islandicus Y.G.57.14	Sulfolobus islandicus L.S.2.15	0.0012	0
		Sulfolobus islandicus M.14.25	Sulfolobus islandicus REY15A	0.0024	0
		Sulfolobus islandicus M.14.25	Sulfolobus islandicus LAL14/1	0.0024	0
		Sulfolobus islandicus M.16.4	Sulfolobus islandicus LAL14/1	0.0037	0
		Sulfolobus islandicus M.16.4	Sulfolobus islandicus REY15A	0.0037	0
92	Cluster_2168	Sulfolobus islandicus L.S.2.15	Sulfolobus islandicus HVE10/4	0.0012	0
		Sulfolobus islandicus L.S.2.15	Sulfolobus islandicus REY15A	0.0012	0
93	Cluster_2169	Sulfolobus islandicus Y.N.15.51	Sulfolobus islandicus L.S.2.15	0.0012	0
		Sulfolobus islandicus M.16.4	Sulfolobus islandicus REY15A	0.0012	0
		Sulfolobus islandicus Y.G.57.14	Sulfolobus islandicus L.S.2.15	0.0012	0
		Sulfolobus islandicus REY15A	Sulfolobus islandicus HVE10/4	0.0012	0
		Sulfolobus islandicus M.16.4	Sulfolobus islandicus LAL14/1	0.0013	0
		Sulfolobus islandicus HVE10/4	Sulfolobus islandicus LAL14/1	0.0013	0
		Sulfolobus islandicus M.14.25	Sulfolobus islandicus M.16.4	0.0025	0
		Sulfolobus islandicus M.16.4	Sulfolobus islandicus HVE10/4	0.0025	0
		Sulfolobus islandicus M.16.4	Sulfolobus islandicus M.16.27	0.0025	0
		Sulfolobus islandicus M.14.25	Sulfolobus islandicus REY15A	0.0037	0
		Sulfolobus islandicus M.16.27	Sulfolobus islandicus REY15A	0.0037	0
		Sulfolobus islandicus M.14.25	Sulfolobus islandicus LAL14/1	0.0038	0
		Sulfolobus islandicus M.16.27	Sulfolobus islandicus LAL14/1	0.0038	0
		Sulfolobus islandicus M.14.25	Sulfolobus islandicus HVE10/4	0.0049	0
		Sulfolobus islandicus M.16.27	Sulfolobus islandicus HVE10/4	0.0049	0
		Sulfolobus islandicus M.14.25	Sulfolobus islandicus Y.G.57.14	0.0049	0.0042
		Sulfolobus islandicus M.14.25	Sulfolobus islandicus Y.N.15.51	0.0049	0.0042
		Sulfolobus islandicus Y.N.15.51	Sulfolobus islandicus HVE10/4	0.0049	0.0042
		Sulfolobus islandicus Y.G.57.14	Sulfolobus islandicus HVE10/4	0.0049	0.0042
		Sulfolobus islandicus M.16.27	Sulfolobus islandicus Y.N.15.51	0.0049	0.0042
		Sulfolobus islandicus Y.G.57.14	Sulfolobus islandicus M.16.27	0.0049	0.0042
94	Cluster_2179	Sulfolobus islandicus Y.G.57.14	Sulfolobus islandicus LAL14/1	0.0013	0
		Sulfolobus islandicus Y.G.57.14	Sulfolobus islandicus HVE10/4	0.0013	0
		Sulfolobus islandicus Y.G.57.14	Sulfolobus islandicus Y.N.15.51	0.0013	0
		Sulfolobus islandicus Y.G.57.14	Sulfolobus islandicus REY15A	0.0013	0
95	Cluster_2181	Sulfolobus islandicus M.16.4	Sulfolobus islandicus LAL14/1	0.0012	0
		Sulfolobus islandicus REY15A	Sulfolobus islandicus LAL14/1	0.0012	0
		Sulfolobus islandicus HVE10/4	Sulfolobus islandicus LAL14/1	0.0012	0
		Sulfolobus islandicus M.16.27	Sulfolobus islandicus LAL14/1	0.0012	0
96	Cluster_2183	Sulfolobus islandicus M.16.4	Sulfolobus islandicus LAL14/1	0.0012	0
		Sulfolobus islandicus Y.G.57.14	Sulfolobus islandicus LAL14/1	0.0012	0
		Sulfolobus islandicus L.S.2.15	Sulfolobus islandicus LAL14/1	0.0012	0
		Sulfolobus islandicus L.S.2.15	Sulfolobus islandicus HVE10/4	0.0012	0
		Sulfolobus islandicus Y.N.15.51	Sulfolobus islandicus HVE10/4	0.0012	0
		Sulfolobus islandicus Y.G.57.14	Sulfolobus islandicus HVE10/4	0.0012	0
		Sulfolobus islandicus Y.N.15.51	Sulfolobus islandicus LAL14/1	0.0012	0
		Sulfolobus islandicus M.14.25	Sulfolobus islandicus HVE10/4	0.0012	0
		Sulfolobus islandicus M.16.27	Sulfolobus islandicus HVE10/4	0.0012	0
		Sulfolobus islandicus M.16.4	Sulfolobus islandicus HVE10/4	0.0012	0
		Sulfolobus islandicus M.14.25	Sulfolobus islandicus LAL14/1	0.0012	0
		Sulfolobus islandicus M.16.27	Sulfolobus islandicus LAL14/1	0.0012	0
97	Cluster_2201	Sulfolobus islandicus Y.G.57.14	Sulfolobus islandicus L.S.2.15	0.0026	0
		Sulfolobus islandicus Y.G.57.14	Sulfolobus islandicus Y.N.15.51	0.0039	0
		Sulfolobus islandicus M.14.25	Sulfolobus islandicus Y.N.15.51	0.0051	0.0045
		Sulfolobus islandicus M.16.27	Sulfolobus islandicus Y.N.15.51	0.0051	0.0045
		Sulfolobus islandicus M.16.4	Sulfolobus islandicus Y.N.15.51	0.0051	0.0045
		Sulfolobus islandicus Y.N.15.51	Sulfolobus islandicus L.S.2.15	0.0064	0
		Sulfolobus islandicus Y.N.15.51	Sulfolobus islandicus HVE10/4	0.0064	0.0044
		Sulfolobus islandicus Y.N.15.51	Sulfolobus islandicus REY15A	0.0065	0.0044
98	Cluster_2205	Sulfolobus islandicus L.S.2.15	Sulfolobus islandicus LAL14/1	0.0012	0
		Sulfolobus islandicus M.14.25	Sulfolobus islandicus M.16.27	0.0012	0
		Sulfolobus islandicus REY15A	Sulfolobus islandicus LAL14/1	0.0012	0
		Sulfolobus islandicus L.S.2.15	Sulfolobus islandicus HVE10/4	0.0012	0
		Sulfolobus islandicus REY15A	Sulfolobus islandicus HVE10/4	0.0012	0
		Sulfolobus islandicus L.S.2.15	Sulfolobus islandicus REY15A	0.0025	0
		Sulfolobus islandicus Y.G.57.14	Sulfolobus islandicus Y.N.15.51	0.0025	0
		Sulfolobus islandicus M.16.4	Sulfolobus islandicus REY15A	0.005	0.0043
		Sulfolobus islandicus M.14.25	Sulfolobus islandicus HVE10/4	0.005	0.0043
		Sulfolobus islandicus Y.N.15.51	Sulfolobus islandicus REY15A	0.005	0.0043
		Sulfolobus islandicus M.14.25	Sulfolobus islandicus LAL14/1	0.005	0.0043
		Sulfolobus islandicus M.16.27	Sulfolobus islandicus L.S.2.15	0.005	0.0043
		Sulfolobus islandicus M.14.25	Sulfolobus islandicus REY15A	0.0062	0.0043
		Sulfolobus islandicus M.16.27	Sulfolobus islandicus HVE10/4	0.0062	0.0043
		Sulfolobus islandicus M.16.27	Sulfolobus islandicus LAL14/1	0.0062	0.0043
		Sulfolobus islandicus M.16.27	Sulfolobus islandicus REY15A	0.0075	0.0043
99	Cluster_2241	Sulfolobus islandicus M.14.25	Sulfolobus islandicus M.16.27	0.0013	0
		Sulfolobus islandicus M.14.25	Sulfolobus islandicus Y.N.15.51	0.0013	0
		Sulfolobus islandicus HVE10/4	Sulfolobus islandicus LAL14/1	0.0013	0
		Sulfolobus islandicus M.16.4	Sulfolobus islandicus Y.N.15.51	0.0013	0
		Sulfolobus islandicus M.16.4	Sulfolobus islandicus L.S.2.15	0.0013	0
		Sulfolobus islandicus M.14.25	Sulfolobus islandicus L.S.2.15	0.0013	0
		Sulfolobus islandicus M.16.4	Sulfolobus islandicus M.16.27	0.0013	0
		Sulfolobus islandicus M.16.27	Sulfolobus islandicus Y.N.15.51	0.0025	0
		Sulfolobus islandicus M.16.27	Sulfolobus islandicus L.S.2.15	0.0025	0
		Sulfolobus islandicus M.16.27	Sulfolobus islandicus HVE10/4	0.005	0.0044
100	Cluster_2253	Sulfolobus islandicus Y.N.15.51	Sulfolobus islandicus L.S.2.15	0.0013	0
		Sulfolobus islandicus Y.G.57.14	Sulfolobus islandicus L.S.2.15	0.0013	0
		Sulfolobus islandicus REY15A	Sulfolobus islandicus LAL14/1	0.0013	0
		Sulfolobus islandicus REY15A	Sulfolobus islandicus HVE10/4	0.0013	0
		Sulfolobus islandicus M.16.4	Sulfolobus islandicus L.S.2.15	0.0013	0
		Sulfolobus islandicus M.16.27	Sulfolobus islandicus L.S.2.15	0.0013	0
101	Cluster_2277	Sulfolobus islandicus Y.G.57.14	Sulfolobus islandicus LAL14/1	0.0012	0
		Sulfolobus islandicus L.S.2.15	Sulfolobus islandicus LAL14/1	0.0012	0
		Sulfolobus islandicus M.14.25	Sulfolobus islandicus Y.G.57.14	0.0012	0
		Sulfolobus islandicus L.S.2.15	Sulfolobus islandicus HVE10/4	0.0012	0
		Sulfolobus islandicus Y.G.57.14	Sulfolobus islandicus HVE10/4	0.0012	0
		Sulfolobus islandicus Y.G.57.14	Sulfolobus islandicus M.16.4	0.0012	0
		Sulfolobus islandicus L.S.2.15	Sulfolobus islandicus REY15A	0.0012	0
		Sulfolobus islandicus M.16.4	Sulfolobus islandicus L.S.2.15	0.0012	0
		Sulfolobus islandicus Y.G.57.14	Sulfolobus islandicus M.16.27	0.0012	0
		Sulfolobus islandicus M.14.25	Sulfolobus islandicus L.S.2.15	0.0012	0
		Sulfolobus islandicus Y.G.57.14	Sulfolobus islandicus REY15A	0.0012	0
		Sulfolobus islandicus M.16.27	Sulfolobus islandicus L.S.2.15	0.0012	0
		Sulfolobus islandicus M.14.25	Sulfolobus islandicus M.16.4	0.0025	0
		Sulfolobus islandicus M.16.4	Sulfolobus islandicus LAL14/1	0.0025	0
		Sulfolobus islandicus M.16.4	Sulfolobus islandicus REY15A	0.0025	0
		Sulfolobus islandicus M.16.4	Sulfolobus islandicus HVE10/4	0.0025	0
		Sulfolobus islandicus M.16.4	Sulfolobus islandicus M.16.27	0.0025	0
102	Cluster_2310	Sulfolobus islandicus M.16.4	Sulfolobus islandicus REY15A	0.0018	0
		Sulfolobus islandicus M.14.25	Sulfolobus islandicus REY15A	0.0018	0
		Sulfolobus islandicus REY15A	Sulfolobus islandicus LAL14/1	0.0018	0
		Sulfolobus islandicus REY15A	Sulfolobus islandicus HVE10/4	0.0018	0
		Sulfolobus islandicus L.S.2.15	Sulfolobus islandicus REY15A	0.0018	0
		Sulfolobus islandicus M.16.27	Sulfolobus islandicus REY15A	0.0018	0
		Sulfolobus islandicus Y.N.15.51	Sulfolobus islandicus REY15A	0.0018	0
103	Cluster_2314	Sulfolobus islandicus Y.N.15.51	Sulfolobus islandicus L.S.2.15	0.0013	0
		Sulfolobus islandicus REY15A	Sulfolobus islandicus HVE10/4	0.0013	0
		Sulfolobus islandicus HVE10/4	Sulfolobus islandicus LAL14/1	0.0013	0
		Sulfolobus islandicus Y.G.57.14	Sulfolobus islandicus Y.N.15.51	0.0013	0
		Sulfolobus islandicus REY15A	Sulfolobus islandicus LAL14/1	0.0026	0
104	Cluster_2317	Saccharolobus solfataricus strain P1	Saccharolobus solfataricus strain 98/2	0.0013	0
		Saccharolobus solfataricus strain P2	Saccharolobus solfataricus strain SULB	0.0013	0
		Saccharolobus solfataricus strain P1	Saccharolobus solfataricus strain SULB	0.0013	0
		Saccharolobus solfataricus strain P1	Saccharolobus solfataricus strain SULC	0.0013	0
		Saccharolobus solfataricus strain P2	Saccharolobus solfataricus strain 98/2	0.0013	0
		Sulfolobus islandicus Y.G.57.14	Sulfolobus islandicus Y.N.15.51	0.0013	0
		Saccharolobus solfataricus strain SULA	Saccharolobus solfataricus strain P2	0.0013	0
		Saccharolobus solfataricus strain P1	Saccharolobus solfataricus strain SULA	0.0013	0
		Saccharolobus solfataricus strain SULC	Saccharolobus solfataricus strain P2	0.0013	0
105	Cluster_2337	Sulfolobus islandicus REY15A	Sulfolobus islandicus HVE10/4	0.0013	0
		Sulfolobus islandicus M.16.27	Sulfolobus islandicus HVE10/4	0.0013	0
		Sulfolobus islandicus M.16.4	Sulfolobus islandicus HVE10/4	0.0013	0
		Sulfolobus islandicus M.16.4	Sulfolobus islandicus LAL14/1	0.0026	0
		Sulfolobus islandicus REY15A	Sulfolobus islandicus LAL14/1	0.0026	0
		Sulfolobus islandicus M.16.27	Sulfolobus islandicus LAL14/1	0.0026	0
		Sulfolobus islandicus HVE10/4	Sulfolobus islandicus LAL14/1	0.0039	0
106	Cluster_2373	Sulfolobus islandicus Y.N.15.51	Sulfolobus islandicus L.S.2.15	0.0013	0
		Sulfolobus islandicus M.14.25	Sulfolobus islandicus Y.N.15.51	0.0013	0
		Sulfolobus islandicus Y.N.15.51	Sulfolobus islandicus HVE10/4	0.0013	0
		Sulfolobus islandicus Y.N.15.51	Sulfolobus islandicus LAL14/1	0.0013	0
		Sulfolobus islandicus M.16.4	Sulfolobus islandicus Y.N.15.51	0.0013	0
		Sulfolobus islandicus Y.G.57.14	Sulfolobus islandicus Y.N.15.51	0.0013	0
		Sulfolobus islandicus Y.N.15.51	Sulfolobus islandicus REY15A	0.0013	0
107	Cluster_2378	Sulfolobus islandicus Y.G.57.14	Sulfolobus islandicus LAL14/1	0.0028	0
108	Cluster_2379	Sulfolobus islandicus M.14.25	Sulfolobus islandicus M.16.27	0.0027	0
109	Cluster_2406	Sulfolobus islandicus Y.G.57.14	Sulfolobus islandicus L.S.2.15	0.0013	0
		Sulfolobus islandicus REY15A	Sulfolobus islandicus HVE10/4	0.0013	0
110	Cluster_2412	Saccharolobus solfataricus strain P1	Sulfolobus islandicus Y.N.15.51	0.0014	0
		Sulfolobus islandicus M.14.25	Sulfolobus islandicus M.16.27	0.0014	0
		Saccharolobus solfataricus strain P2	Sulfolobus islandicus Y.N.15.51	0.0014	0
		Sulfolobus islandicus Y.G.57.14	Sulfolobus islandicus Y.N.15.51	0.0014	0
111	Cluster_242	Sulfolobus islandicus M.16.4	Sulfolobus islandicus REY15A	0.0006	0
		Sulfolobus islandicus M.14.25	Sulfolobus islandicus REY15A	0.0006	0
		Sulfolobus islandicus REY15A	Sulfolobus islandicus LAL14/1	0.0006	0
		Sulfolobus islandicus HVE10/4	Sulfolobus islandicus LAL14/1	0.0006	0
		Sulfolobus islandicus M.14.25	Sulfolobus islandicus HVE10/4	0.0006	0
		Sulfolobus islandicus M.16.27	Sulfolobus islandicus REY15A	0.0006	0
		Sulfolobus islandicus M.16.27	Sulfolobus islandicus HVE10/4	0.0006	0
		Sulfolobus islandicus M.16.4	Sulfolobus islandicus HVE10/4	0.0006	0
		Sulfolobus islandicus M.16.4	Sulfolobus islandicus LAL14/1	0.0013	0
		Sulfolobus islandicus M.14.25	Sulfolobus islandicus LAL14/1	0.0013	0
		Sulfolobus islandicus M.16.27	Sulfolobus islandicus LAL14/1	0.0013	0
112	Cluster_2422	Sulfolobus islandicus M.14.25	Sulfolobus islandicus M.16.4	0.0013	0
		Sulfolobus islandicus M.14.25	Sulfolobus islandicus M.16.27	0.0013	0
		Sulfolobus islandicus M.14.25	Sulfolobus islandicus REY15A	0.0013	0
		Sulfolobus islandicus M.14.25	Sulfolobus islandicus HVE10/4	0.0013	0
		Sulfolobus islandicus M.14.25	Sulfolobus islandicus LAL14/1	0.0013	0
113	Cluster_2424	Sulfolobus islandicus M.16.4	Sulfolobus islandicus REY15A	0.0013	0
		Sulfolobus islandicus Y.G.57.14	Sulfolobus islandicus LAL14/1	0.0013	0
		Sulfolobus islandicus M.14.25	Sulfolobus islandicus Y.G.57.14	0.0013	0
		Sulfolobus islandicus M.14.25	Sulfolobus islandicus REY15A	0.0013	0
		Sulfolobus islandicus REY15A	Sulfolobus islandicus LAL14/1	0.0013	0
		Sulfolobus islandicus REY15A	Sulfolobus islandicus HVE10/4	0.0013	0
		Sulfolobus islandicus Y.G.57.14	Sulfolobus islandicus HVE10/4	0.0013	0
		Sulfolobus islandicus Y.G.57.14	Sulfolobus islandicus M.16.4	0.0013	0
		Sulfolobus islandicus Y.G.57.14	Sulfolobus islandicus Y.N.15.51	0.0013	0
		Sulfolobus islandicus Y.G.57.14	Sulfolobus islandicus REY15A	0.0025	0
		Sulfolobus islandicus M.14.25	Sulfolobus islandicus Y.N.15.51	0.0026	0
		Sulfolobus islandicus Y.N.15.51	Sulfolobus islandicus HVE10/4	0.0026	0
		Sulfolobus islandicus Y.N.15.51	Sulfolobus islandicus LAL14/1	0.0026	0
		Sulfolobus islandicus M.16.4	Sulfolobus islandicus Y.N.15.51	0.0026	0
		Sulfolobus islandicus Y.N.15.51	Sulfolobus islandicus REY15A	0.0039	0
114	Cluster_2438	Sulfolobus islandicus M.14.25	Sulfolobus islandicus M.16.4	0.0013	0
		Sulfolobus islandicus Y.G.57.14	Sulfolobus islandicus M.16.4	0.0013	0
		Sulfolobus islandicus M.16.4	Sulfolobus islandicus Y.N.15.51	0.0013	0
		Sulfolobus islandicus M.16.4	Sulfolobus islandicus L.S.2.15	0.0013	0
		Sulfolobus islandicus M.16.4	Sulfolobus islandicus HVE10/4	0.0013	0
		Sulfolobus islandicus M.16.4	Sulfolobus islandicus M.16.27	0.0013	0
		Sulfolobus islandicus Y.N.15.51	Sulfolobus islandicus L.S.2.15	0.0026	0
		Sulfolobus islandicus M.14.25	Sulfolobus islandicus Y.G.57.14	0.0026	0
		Sulfolobus islandicus M.14.25	Sulfolobus islandicus Y.N.15.51	0.0026	0
		Sulfolobus islandicus Y.G.57.14	Sulfolobus islandicus L.S.2.15	0.0026	0
		Sulfolobus islandicus L.S.2.15	Sulfolobus islandicus HVE10/4	0.0026	0
		Sulfolobus islandicus Y.N.15.51	Sulfolobus islandicus HVE10/4	0.0026	0
		Sulfolobus islandicus Y.G.57.14	Sulfolobus islandicus HVE10/4	0.0026	0
		Sulfolobus islandicus M.14.25	Sulfolobus islandicus HVE10/4	0.0026	0
		Sulfolobus islandicus M.16.27	Sulfolobus islandicus Y.N.15.51	0.0026	0
		Sulfolobus islandicus Y.G.57.14	Sulfolobus islandicus M.16.27	0.0026	0
		Sulfolobus islandicus M.14.25	Sulfolobus islandicus L.S.2.15	0.0026	0
		Sulfolobus islandicus M.16.27	Sulfolobus islandicus HVE10/4	0.0026	0
		Sulfolobus islandicus M.16.27	Sulfolobus islandicus L.S.2.15	0.0026	0
		Sulfolobus islandicus Y.G.57.14	Sulfolobus islandicus LAL14/1	0.0053	0.0045
		Sulfolobus islandicus L.S.2.15	Sulfolobus islandicus LAL14/1	0.0053	0.0045
		Sulfolobus islandicus Y.N.15.51	Sulfolobus islandicus LAL14/1	0.0053	0.0045
		Sulfolobus islandicus M.14.25	Sulfolobus islandicus LAL14/1	0.0053	0.0045
		Sulfolobus islandicus M.16.27	Sulfolobus islandicus LAL14/1	0.0053	0.0045
115	Cluster_2442	Sulfolobus islandicus Y.G.57.14	Sulfolobus islandicus M.16.4	0.0013	0
		Sulfolobus islandicus M.16.4	Sulfolobus islandicus L.S.2.15	0.0013	0
		Sulfolobus islandicus Y.G.57.14	Sulfolobus islandicus M.16.27	0.0013	0
		Sulfolobus islandicus M.16.27	Sulfolobus islandicus L.S.2.15	0.0013	0
116	Cluster_2443	Sulfolobus islandicus Y.G.57.14	Sulfolobus islandicus L.S.2.15	0.0013	0
		Sulfolobus islandicus Y.G.57.14	Sulfolobus islandicus Y.N.15.51	0.0013	0
		Sulfolobus islandicus M.14.25	Sulfolobus islandicus M.16.4	0.0014	0
		Sulfolobus islandicus M.16.4	Sulfolobus islandicus M.16.27	0.0014	0
		Sulfolobus islandicus L.S.2.15	Sulfolobus islandicus REY15A	0.0054	0.004
		Sulfolobus islandicus Y.N.15.51	Sulfolobus islandicus REY15A	0.0054	0.004
		Sulfolobus islandicus Y.G.57.14	Sulfolobus islandicus REY15A	0.0068	0.004
		Sulfolobus islandicus M.14.25	Sulfolobus islandicus REY15A	0.0083	0.0076
		Sulfolobus islandicus M.16.27	Sulfolobus islandicus REY15A	0.0083	0.0076
117	Cluster_2453	Sulfolobus islandicus Y.N.15.51	Sulfolobus islandicus L.S.2.15	0.0013	0
		Sulfolobus islandicus M.16.4	Sulfolobus islandicus REY15A	0.0013	0
		Sulfolobus islandicus L.S.2.15	Sulfolobus islandicus LAL14/1	0.0013	0
		Sulfolobus islandicus Y.G.57.14	Sulfolobus islandicus L.S.2.15	0.0013	0
		Sulfolobus islandicus REY15A	Sulfolobus islandicus LAL14/1	0.0013	0
		Sulfolobus islandicus M.16.4	Sulfolobus islandicus L.S.2.15	0.0013	0
		Sulfolobus islandicus Y.N.15.51	Sulfolobus islandicus REY15A	0.0013	0
		Sulfolobus islandicus Y.G.57.14	Sulfolobus islandicus REY15A	0.0013	0
		Sulfolobus islandicus L.S.2.15	Sulfolobus islandicus REY15A	0.0026	0
118	Cluster_2465	Sulfolobus islandicus M.14.25	Sulfolobus islandicus M.16.4	0.0014	0
		Sulfolobus islandicus M.16.4	Sulfolobus islandicus M.16.27	0.0014	0
		Sulfolobus islandicus Y.G.57.14	Sulfolobus islandicus LAL14/1	0.0027	0
		Sulfolobus islandicus L.S.2.15	Sulfolobus islandicus LAL14/1	0.0027	0
119	Cluster_2478	Sulfolobus islandicus Y.G.57.14	Sulfolobus islandicus LAL14/1	0.0013	0
		Sulfolobus islandicus L.S.2.15	Sulfolobus islandicus LAL14/1	0.0013	0
		Sulfolobus islandicus REY15A	Sulfolobus islandicus HVE10/4	0.0013	0
		Sulfolobus islandicus HVE10/4	Sulfolobus islandicus LAL14/1	0.0013	0
		Sulfolobus islandicus L.S.2.15	Sulfolobus islandicus REY15A	0.0013	0
		Sulfolobus islandicus Y.G.57.14	Sulfolobus islandicus REY15A	0.0013	0
		Sulfolobus islandicus REY15A	Sulfolobus islandicus LAL14/1	0.0026	0
120	Cluster_2489	Sulfolobus islandicus REY15A	Sulfolobus islandicus HVE10/4	0.0014	0
		Sulfolobus islandicus HVE10/4	Sulfolobus islandicus LAL14/1	0.0014	0
		Sulfolobus islandicus REY15A	Sulfolobus islandicus LAL14/1	0.0027	0
121	Cluster_2512	Sulfolobus islandicus M.14.25	Sulfolobus islandicus M.16.27	0.0013	0
		Sulfolobus islandicus M.16.4	Sulfolobus islandicus M.16.27	0.0013	0
122	Cluster_2516	Sulfolobus islandicus Y.G.57.14	Sulfolobus islandicus L.S.2.15	0.0015	0
		Sulfolobus islandicus Y.G.57.14	Sulfolobus islandicus Y.N.15.51	0.0015	0
123	Cluster_2519	Sulfolobus islandicus M.14.25	Sulfolobus islandicus M.16.4	0.0014	0
		Sulfolobus islandicus M.16.4	Sulfolobus islandicus M.16.27	0.0014	0
124	Cluster_2521	Sulfolobus islandicus M.14.25	Sulfolobus islandicus REY15A	0.0014	0
		Sulfolobus islandicus L.S.2.15	Sulfolobus islandicus REY15A	0.0014	0
		Sulfolobus islandicus Y.N.15.51	Sulfolobus islandicus REY15A	0.0014	0
		Sulfolobus islandicus Y.G.57.14	Sulfolobus islandicus REY15A	0.0014	0
125	Cluster_2538	Sulfolobus islandicus M.14.25	Sulfolobus islandicus M.16.4	0.0014	0
		Sulfolobus islandicus M.16.4	Sulfolobus islandicus M.16.27	0.0014	0
126	Cluster_2545	Sulfolobus islandicus Y.N.15.51	Sulfolobus islandicus L.S.2.15	0.0013	0
		Sulfolobus islandicus Y.G.57.14	Sulfolobus islandicus L.S.2.15	0.0013	0
		Sulfolobus islandicus Y.N.15.51	Sulfolobus islandicus HVE10/4	0.0013	0
		Sulfolobus islandicus HVE10/4	Sulfolobus islandicus LAL14/1	0.0013	0
		Sulfolobus islandicus Y.G.57.14	Sulfolobus islandicus HVE10/4	0.0013	0
		Sulfolobus islandicus Y.G.57.14	Sulfolobus islandicus LAL14/1	0.0026	0
		Sulfolobus islandicus L.S.2.15	Sulfolobus islandicus HVE10/4	0.0026	0
		Sulfolobus islandicus Y.N.15.51	Sulfolobus islandicus LAL14/1	0.0026	0
		Sulfolobus islandicus L.S.2.15	Sulfolobus islandicus LAL14/1	0.0039	0
127	Cluster_2592	Sulfolobus islandicus M.14.25	Sulfolobus islandicus M.16.4	0.0014	0
		Sulfolobus islandicus M.16.4	Sulfolobus islandicus LAL14/1	0.0014	0
		Sulfolobus islandicus M.14.25	Sulfolobus islandicus REY15A	0.0014	0
		Sulfolobus islandicus REY15A	Sulfolobus islandicus LAL14/1	0.0014	0
		Sulfolobus islandicus HVE10/4	Sulfolobus islandicus LAL14/1	0.0014	0
		Sulfolobus islandicus M.14.25	Sulfolobus islandicus HVE10/4	0.0014	0
		Sulfolobus islandicus M.16.27	Sulfolobus islandicus REY15A	0.0014	0
		Sulfolobus islandicus M.16.27	Sulfolobus islandicus HVE10/4	0.0014	0
		Sulfolobus islandicus M.16.4	Sulfolobus islandicus M.16.27	0.0014	0
		Sulfolobus islandicus M.14.25	Sulfolobus islandicus LAL14/1	0.0027	0
		Sulfolobus islandicus M.16.27	Sulfolobus islandicus LAL14/1	0.0027	0
128	Cluster_2603	Sulfolobus islandicus Y.N.15.51	Sulfolobus islandicus L.S.2.15	0.0014	0
		Sulfolobus islandicus Y.N.15.51	Sulfolobus islandicus HVE10/4	0.0014	0
		Sulfolobus islandicus Y.N.15.51	Sulfolobus islandicus LAL14/1	0.0014	0
		Sulfolobus islandicus Y.G.57.14	Sulfolobus islandicus Y.N.15.51	0.0014	0
129	Cluster_2627	Sulfolobus islandicus M.16.4	Sulfolobus islandicus REY15A	0.0014	0
		Sulfolobus islandicus M.14.25	Sulfolobus islandicus REY15A	0.0014	0
		Sulfolobus islandicus REY15A	Sulfolobus islandicus LAL14/1	0.0014	0
		Sulfolobus islandicus M.16.27	Sulfolobus islandicus REY15A	0.0014	0
		Sulfolobus islandicus M.16.4	Sulfolobus islandicus LAL14/1	0.0028	0
		Sulfolobus islandicus M.14.25	Sulfolobus islandicus LAL14/1	0.0028	0
		Sulfolobus islandicus M.16.27	Sulfolobus islandicus LAL14/1	0.0028	0
		Sulfolobus islandicus Y.G.57.14	Sulfolobus islandicus LAL14/1	0.0056	0.0048
		Sulfolobus islandicus L.S.2.15	Sulfolobus islandicus LAL14/1	0.0056	0.0048
130	Cluster_2638	Saccharolobus solfataricus strain SULB	Saccharolobus solfataricus strain 98/2	0.0014	0
		Saccharolobus solfataricus strain P2	Saccharolobus solfataricus strain SULB	0.0014	0
		Saccharolobus solfataricus strain P1	Saccharolobus solfataricus strain SULB	0.0014	0
		Saccharolobus solfataricus strain P1	Saccharolobus solfataricus strain SULC	0.0014	0
		Saccharolobus solfataricus strain SULA	Saccharolobus solfataricus strain P2	0.0014	0
		Saccharolobus solfataricus strain P1	Saccharolobus solfataricus strain SULA	0.0014	0
		Saccharolobus solfataricus strain SULA	Saccharolobus solfataricus strain 98/2	0.0014	0
		Saccharolobus solfataricus strain SULC	Saccharolobus solfataricus strain 98/2	0.0014	0
		Saccharolobus solfataricus strain SULC	Saccharolobus solfataricus strain P2	0.0014	0
		Sulfolobus islandicus Y.N.15.51	Sulfolobus islandicus L.S.2.15	0.0015	0
		Sulfolobus islandicus HVE10/4	Sulfolobus islandicus LAL14/1	0.0015	0
		Sulfolobus islandicus Y.G.57.14	Sulfolobus islandicus Y.N.15.51	0.0015	0
		Sulfolobus islandicus REY15A	Sulfolobus islandicus HVE10/4	0.0029	0
		Sulfolobus islandicus REY15A	Sulfolobus islandicus LAL14/1	0.0044	0
		Sulfolobus islandicus Y.N.15.51	Sulfolobus islandicus LAL14/1	0.0044	0.0043
		Sulfolobus islandicus L.S.2.15	Sulfolobus islandicus REY15A	0.0044	0.0043
		Sulfolobus islandicus Y.G.57.14	Sulfolobus islandicus REY15A	0.0044	0.0043
		Sulfolobus islandicus Y.N.15.51	Sulfolobus islandicus REY15A	0.0059	0.0043
131	Cluster_2682	Sulfolobus islandicus Y.N.15.51	Sulfolobus islandicus L.S.2.15	0.0014	0
		Sulfolobus islandicus Y.G.57.14	Sulfolobus islandicus LAL14/1	0.0014	0
		Sulfolobus islandicus L.S.2.15	Sulfolobus islandicus LAL14/1	0.0014	0
		Sulfolobus islandicus L.S.2.15	Sulfolobus islandicus HVE10/4	0.0014	0
		Sulfolobus islandicus Y.G.57.14	Sulfolobus islandicus HVE10/4	0.0014	0
		Sulfolobus islandicus Y.G.57.14	Sulfolobus islandicus M.16.4	0.0014	0
		Sulfolobus islandicus L.S.2.15	Sulfolobus islandicus REY15A	0.0014	0
		Sulfolobus islandicus M.16.4	Sulfolobus islandicus L.S.2.15	0.0014	0
		Sulfolobus islandicus Y.G.57.14	Sulfolobus islandicus M.16.27	0.0014	0
		Sulfolobus islandicus Y.G.57.14	Sulfolobus islandicus Y.N.15.51	0.0014	0
		Sulfolobus islandicus Y.G.57.14	Sulfolobus islandicus REY15A	0.0014	0
		Sulfolobus islandicus M.16.27	Sulfolobus islandicus L.S.2.15	0.0014	0
		Sulfolobus islandicus Y.N.15.51	Sulfolobus islandicus HVE10/4	0.0027	0
		Sulfolobus islandicus Y.N.15.51	Sulfolobus islandicus LAL14/1	0.0027	0
		Sulfolobus islandicus M.16.27	Sulfolobus islandicus Y.N.15.51	0.0027	0
		Sulfolobus islandicus M.16.4	Sulfolobus islandicus Y.N.15.51	0.0027	0
		Sulfolobus islandicus Y.N.15.51	Sulfolobus islandicus REY15A	0.0027	0
132	Cluster_2691	Sulfolobus islandicus L.S.2.15	Sulfolobus islandicus HVE10/4	0.0014	0
		Sulfolobus islandicus REY15A	Sulfolobus islandicus HVE10/4	0.0014	0
		Sulfolobus islandicus HVE10/4	Sulfolobus islandicus LAL14/1	0.0014	0
		Sulfolobus islandicus Y.G.57.14	Sulfolobus islandicus HVE10/4	0.0014	0
		Sulfolobus islandicus M.14.25	Sulfolobus islandicus HVE10/4	0.0014	0
		Sulfolobus islandicus M.16.4	Sulfolobus islandicus M.16.27	0.0014	0
133	Cluster_2719	Sulfolobus islandicus Y.N.15.51	Sulfolobus islandicus L.S.2.15	0.0014	0
		Sulfolobus islandicus Y.G.57.14	Sulfolobus islandicus Y.N.15.51	0.0014	0
134	Cluster_272	Sulfolobus islandicus HVE10/4	Sulfolobus islandicus LAL14/1	0.0006	0
		Sulfolobus islandicus M.16.4	Sulfolobus islandicus M.16.27	0.0006	0
135	Cluster_2752	Sulfolobus islandicus REY15A	Sulfolobus islandicus HVE10/4	0.0042	0
		Sulfolobus islandicus HVE10/4	Sulfolobus islandicus LAL14/1	0.0057	0.0047
136	Cluster_2771	Sulfolobus islandicus Y.N.15.51	Sulfolobus islandicus L.S.2.15	0.0014	0
		Sulfolobus islandicus L.S.2.15	Sulfolobus islandicus HVE10/4	0.0014	0
		Sulfolobus islandicus REY15A	Sulfolobus islandicus HVE10/4	0.0014	0
		Sulfolobus islandicus HVE10/4	Sulfolobus islandicus LAL14/1	0.0014	0
		Sulfolobus islandicus Y.G.57.14	Sulfolobus islandicus HVE10/4	0.0014	0
		Sulfolobus islandicus Y.N.15.51	Sulfolobus islandicus LAL14/1	0.0014	0
		Sulfolobus islandicus Y.G.57.14	Sulfolobus islandicus Y.N.15.51	0.0014	0
		Sulfolobus islandicus Y.N.15.51	Sulfolobus islandicus REY15A	0.0014	0
		Sulfolobus islandicus Y.N.15.51	Sulfolobus islandicus HVE10/4	0.0028	0
137	Cluster_2821	Sulfolobus islandicus Y.N.15.51	Sulfolobus islandicus L.S.2.15	0.0014	0
		Sulfolobus islandicus M.16.4	Sulfolobus islandicus LAL14/1	0.0014	0
		Sulfolobus islandicus Y.G.57.14	Sulfolobus islandicus L.S.2.15	0.0014	0
		Sulfolobus islandicus M.16.27	Sulfolobus islandicus LAL14/1	0.0014	0
		Sulfolobus islandicus Y.G.57.14	Sulfolobus islandicus Y.N.15.51	0.0028	0
138	Cluster_2827	Sulfolobus islandicus Y.N.15.51	Sulfolobus islandicus L.S.2.15	0.0015	0
		Sulfolobus islandicus M.14.25	Sulfolobus islandicus Y.N.15.51	0.0015	0
		Sulfolobus islandicus M.16.27	Sulfolobus islandicus Y.N.15.51	0.0015	0
		Sulfolobus islandicus M.16.4	Sulfolobus islandicus Y.N.15.51	0.0015	0
		Sulfolobus islandicus Y.G.57.14	Sulfolobus islandicus Y.N.15.51	0.0015	0
139	Cluster_2829	Sulfolobus islandicus M.16.4	Sulfolobus islandicus HVE10/4	0.0015	0
140	Cluster_2875	Sulfolobus islandicus M.16.4	Sulfolobus islandicus LAL14/1	0.0014	0
		Sulfolobus islandicus REY15A	Sulfolobus islandicus LAL14/1	0.0014	0
		Sulfolobus islandicus HVE10/4	Sulfolobus islandicus LAL14/1	0.0014	0
		Sulfolobus islandicus M.14.25	Sulfolobus islandicus LAL14/1	0.0014	0
		Sulfolobus islandicus Y.N.15.51	Sulfolobus islandicus L.S.2.15	0.0028	0
		Sulfolobus islandicus Y.G.57.14	Sulfolobus islandicus L.S.2.15	0.0028	0
141	Cluster_2879	Sulfolobus islandicus M.16.4	Sulfolobus islandicus LAL14/1	0.0033	0
		Sulfolobus islandicus M.14.25	Sulfolobus islandicus LAL14/1	0.0033	0
		Sulfolobus islandicus M.16.27	Sulfolobus islandicus LAL14/1	0.0033	0
142	Cluster_2881	Sulfolobus islandicus M.16.4	Sulfolobus islandicus REY15A	0.0015	0
		Sulfolobus islandicus Y.G.57.14	Sulfolobus islandicus L.S.2.15	0.0015	0
		Sulfolobus islandicus M.14.25	Sulfolobus islandicus REY15A	0.0015	0
		Sulfolobus islandicus M.14.25	Sulfolobus islandicus HVE10/4	0.0015	0
		Sulfolobus islandicus Y.G.57.14	Sulfolobus islandicus Y.N.15.51	0.0015	0
		Sulfolobus islandicus M.16.27	Sulfolobus islandicus REY15A	0.0015	0
		Sulfolobus islandicus M.16.27	Sulfolobus islandicus HVE10/4	0.0015	0
		Sulfolobus islandicus M.16.4	Sulfolobus islandicus HVE10/4	0.0015	0
143	Cluster_2890	Sulfolobus islandicus M.14.25	Sulfolobus islandicus M.16.4	0.0015	0
		Sulfolobus islandicus M.16.4	Sulfolobus islandicus LAL14/1	0.0015	0
		Sulfolobus islandicus M.16.4	Sulfolobus islandicus REY15A	0.0015	0
		Sulfolobus islandicus M.16.4	Sulfolobus islandicus HVE10/4	0.0015	0
		Sulfolobus islandicus M.16.4	Sulfolobus islandicus M.16.27	0.0015	0
144	Cluster_300	Sulfolobus islandicus REY15A	Sulfolobus islandicus LAL14/1	0.0006	0
		Sulfolobus islandicus HVE10/4	Sulfolobus islandicus LAL14/1	0.0006	0
145	Cluster_3048	Sulfolobus islandicus M.14.25	Sulfolobus islandicus M.16.4	0.0015	0
		Sulfolobus islandicus M.14.25	Sulfolobus islandicus Y.G.57.14	0.0015	0
		Sulfolobus islandicus M.14.25	Sulfolobus islandicus M.16.27	0.0015	0
		Sulfolobus islandicus Y.G.57.14	Sulfolobus islandicus L.S.2.15	0.0015	0
		Sulfolobus islandicus M.14.25	Sulfolobus islandicus REY15A	0.0015	0
		Sulfolobus islandicus L.S.2.15	Sulfolobus islandicus HVE10/4	0.0015	0
		Sulfolobus islandicus Y.N.15.51	Sulfolobus islandicus HVE10/4	0.0015	0
		Sulfolobus islandicus M.14.25	Sulfolobus islandicus HVE10/4	0.0015	0
		Sulfolobus islandicus L.S.2.15	Sulfolobus islandicus REY15A	0.0015	0
		Sulfolobus islandicus M.16.27	Sulfolobus islandicus Y.N.15.51	0.0015	0
		Sulfolobus islandicus M.16.4	Sulfolobus islandicus Y.N.15.51	0.0015	0
		Sulfolobus islandicus M.16.4	Sulfolobus islandicus L.S.2.15	0.0015	0
		Sulfolobus islandicus Y.G.57.14	Sulfolobus islandicus Y.N.15.51	0.0015	0
		Sulfolobus islandicus Y.N.15.51	Sulfolobus islandicus REY15A	0.0015	0
		Sulfolobus islandicus M.16.27	Sulfolobus islandicus L.S.2.15	0.0015	0
		Sulfolobus islandicus M.14.25	Sulfolobus islandicus Y.N.15.51	0.0029	0
		Sulfolobus islandicus M.14.25	Sulfolobus islandicus L.S.2.15	0.0029	0
		Sulfolobus islandicus Y.N.15.51	Sulfolobus islandicus L.S.2.15	0.003	0
146	Cluster_3051	Sulfolobus islandicus Y.N.15.51	Sulfolobus islandicus L.S.2.15	0.0015	0
		Sulfolobus islandicus Y.G.57.14	Sulfolobus islandicus Y.N.15.51	0.0015	0
147	Cluster_3094	Sulfolobus islandicus REY15A	Sulfolobus islandicus HVE10/4	0.0015	0
		Sulfolobus islandicus HVE10/4	Sulfolobus islandicus LAL14/1	0.0015	0
148	Cluster_3131	Sulfolobus islandicus REY15A	Sulfolobus islandicus HVE10/4	0.0017	0
		Sulfolobus islandicus HVE10/4	Sulfolobus islandicus LAL14/1	0.0017	0
149	Cluster_3148	Sulfolobus islandicus REY15A	Sulfolobus islandicus HVE10/4	0.0015	0
		Sulfolobus islandicus Y.G.57.14	Sulfolobus islandicus L.S.2.15	0.0031	0
		Sulfolobus islandicus HVE10/4	Sulfolobus islandicus LAL14/1	0.0031	0
		Sulfolobus islandicus REY15A	Sulfolobus islandicus LAL14/1	0.0044	0
150	Cluster_3149	Sulfolobus islandicus M.14.25	Sulfolobus islandicus M.16.4	0.0018	0
		Sulfolobus islandicus M.16.4	Sulfolobus islandicus LAL14/1	0.0018	0
		Sulfolobus islandicus M.16.4	Sulfolobus islandicus REY15A	0.0018	0
		Sulfolobus islandicus M.16.4	Sulfolobus islandicus HVE10/4	0.0018	0
		Sulfolobus islandicus Y.N.15.51	Sulfolobus islandicus L.S.2.15	0.0036	0
		Sulfolobus islandicus M.14.25	Sulfolobus islandicus REY15A	0.0036	0
		Sulfolobus islandicus M.14.25	Sulfolobus islandicus HVE10/4	0.0036	0
		Sulfolobus islandicus Y.G.57.14	Sulfolobus islandicus Y.N.15.51	0.0036	0
		Sulfolobus islandicus M.14.25	Sulfolobus islandicus LAL14/1	0.0036	0
151	Cluster_3176	Sulfolobus islandicus Y.G.57.14	Sulfolobus islandicus Y.N.15.51	0.0016	0
152	Cluster_3178	Sulfolobus islandicus M.14.25	Sulfolobus islandicus M.16.27	0.0016	0
		Sulfolobus islandicus Y.G.57.14	Sulfolobus islandicus M.16.27	0.0016	0
		Sulfolobus islandicus M.16.27	Sulfolobus islandicus REY15A	0.0016	0
		Sulfolobus islandicus M.16.27	Sulfolobus islandicus HVE10/4	0.0016	0
		Sulfolobus islandicus M.16.4	Sulfolobus islandicus M.16.27	0.0016	0
		Sulfolobus islandicus M.16.27	Sulfolobus islandicus L.S.2.15	0.0016	0
		Sulfolobus islandicus M.16.27	Sulfolobus islandicus LAL14/1	0.0019	0
153	Cluster_3186	Sulfolobus islandicus M.14.25	Sulfolobus islandicus M.16.4	0.0016	0
		Sulfolobus islandicus M.16.4	Sulfolobus islandicus M.16.27	0.0016	0
154	Cluster_3189	Sulfolobus islandicus Y.N.15.51	Sulfolobus islandicus L.S.2.15	0.0015	0
		Sulfolobus islandicus L.S.2.15	Sulfolobus islandicus LAL14/1	0.0015	0
		Sulfolobus islandicus Y.G.57.14	Sulfolobus islandicus L.S.2.15	0.0015	0
		Sulfolobus islandicus M.16.4	Sulfolobus islandicus L.S.2.15	0.0015	0
		Sulfolobus islandicus M.14.25	Sulfolobus islandicus L.S.2.15	0.0015	0
		Sulfolobus islandicus M.16.27	Sulfolobus islandicus L.S.2.15	0.0015	0
		Sulfolobus islandicus Y.G.57.14	Sulfolobus islandicus LAL14/1	0.0031	0
		Sulfolobus islandicus M.14.25	Sulfolobus islandicus Y.G.57.14	0.0031	0
		Sulfolobus islandicus M.14.25	Sulfolobus islandicus Y.N.15.51	0.0031	0
		Sulfolobus islandicus Y.G.57.14	Sulfolobus islandicus M.16.4	0.0031	0
		Sulfolobus islandicus Y.N.15.51	Sulfolobus islandicus LAL14/1	0.0031	0
		Sulfolobus islandicus M.16.27	Sulfolobus islandicus Y.N.15.51	0.0031	0
		Sulfolobus islandicus M.16.4	Sulfolobus islandicus Y.N.15.51	0.0031	0
		Sulfolobus islandicus Y.G.57.14	Sulfolobus islandicus M.16.27	0.0031	0
155	Cluster_3218	Sulfolobus islandicus L.S.2.15	Sulfolobus islandicus LAL14/1	0.0016	0
		Sulfolobus islandicus Y.G.57.14	Sulfolobus islandicus Y.N.15.51	0.0016	0
156	Cluster_3221	Sulfolobus islandicus REY15A	Sulfolobus islandicus HVE10/4	0.0015	0
		Sulfolobus islandicus Y.G.57.14	Sulfolobus islandicus L.S.2.15	0.0016	0
		Sulfolobus islandicus Y.G.57.14	Sulfolobus islandicus M.16.4	0.0016	0
		Sulfolobus islandicus REY15A	Sulfolobus islandicus LAL14/1	0.0018	0
157	Cluster_3289	Sulfolobus islandicus M.16.4	Sulfolobus islandicus REY15A	0.0016	0
		Sulfolobus islandicus L.S.2.15	Sulfolobus islandicus LAL14/1	0.0016	0
		Sulfolobus islandicus M.14.25	Sulfolobus islandicus Y.N.15.51	0.0016	0
		Sulfolobus islandicus Y.G.57.14	Sulfolobus islandicus L.S.2.15	0.0016	0
		Sulfolobus islandicus M.14.25	Sulfolobus islandicus REY15A	0.0016	0
		Sulfolobus islandicus REY15A	Sulfolobus islandicus LAL14/1	0.0016	0
		Sulfolobus islandicus HVE10/4	Sulfolobus islandicus LAL14/1	0.0016	0
		Sulfolobus islandicus Y.G.57.14	Sulfolobus islandicus HVE10/4	0.0016	0
		Sulfolobus islandicus Y.N.15.51	Sulfolobus islandicus LAL14/1	0.0016	0
		Sulfolobus islandicus M.14.25	Sulfolobus islandicus HVE10/4	0.0016	0
		Sulfolobus islandicus M.16.4	Sulfolobus islandicus Y.N.15.51	0.0016	0
		Sulfolobus islandicus M.16.4	Sulfolobus islandicus L.S.2.15	0.0016	0
		Sulfolobus islandicus M.14.25	Sulfolobus islandicus L.S.2.15	0.0016	0
		Sulfolobus islandicus Y.G.57.14	Sulfolobus islandicus Y.N.15.51	0.0016	0
		Sulfolobus islandicus M.16.4	Sulfolobus islandicus HVE10/4	0.0016	0
		Sulfolobus islandicus Y.G.57.14	Sulfolobus islandicus REY15A	0.0016	0
		Sulfolobus islandicus Y.N.15.51	Sulfolobus islandicus L.S.2.15	0.0033	0
		Sulfolobus islandicus L.S.2.15	Sulfolobus islandicus HVE10/4	0.0033	0
		Sulfolobus islandicus Y.N.15.51	Sulfolobus islandicus HVE10/4	0.0033	0
		Sulfolobus islandicus L.S.2.15	Sulfolobus islandicus REY15A	0.0033	0
		Sulfolobus islandicus Y.N.15.51	Sulfolobus islandicus REY15A	0.0033	0
158	Cluster_3306	Sulfolobus islandicus REY15A	Sulfolobus islandicus HVE10/4	0.0017	0
		Sulfolobus islandicus HVE10/4	Sulfolobus islandicus LAL14/1	0.0017	0
		Sulfolobus islandicus REY15A	Sulfolobus islandicus LAL14/1	0.0034	0
159	Cluster_3314	Saccharolobus solfataricus strain P1	Saccharolobus solfataricus strain 98/2	0.0016	0
		Saccharolobus solfataricus strain P2	Saccharolobus solfataricus strain SULB	0.0016	0
		Saccharolobus solfataricus strain P1	Saccharolobus solfataricus strain SULB	0.0016	0
		Saccharolobus solfataricus strain P1	Saccharolobus solfataricus strain SULC	0.0016	0
		Saccharolobus solfataricus strain P2	Saccharolobus solfataricus strain 98/2	0.0016	0
		Saccharolobus solfataricus strain SULA	Saccharolobus solfataricus strain P2	0.0016	0
		Saccharolobus solfataricus strain P1	Saccharolobus solfataricus strain SULA	0.0016	0
		Saccharolobus solfataricus strain SULC	Saccharolobus solfataricus strain P2	0.0016	0
160	Cluster_3324	Sulfolobus islandicus REY15A	Sulfolobus islandicus HVE10/4	0.0016	0
		Sulfolobus islandicus REY15A	Sulfolobus islandicus LAL14/1	0.0017	0
161	Cluster_334	Sulfolobus islandicus M.14.25	Sulfolobus islandicus M.16.4	0.0007	0
		Sulfolobus islandicus M.16.4	Sulfolobus islandicus M.16.27	0.0007	0
		Sulfolobus islandicus REY15A	Sulfolobus islandicus LAL14/1	0.002	0
162	Cluster_3356	Sulfolobus islandicus Y.G.57.14	Sulfolobus islandicus L.S.2.15	0.0016	0
		Sulfolobus islandicus Y.G.57.14	Sulfolobus islandicus Y.N.15.51	0.0016	0
		Sulfolobus islandicus M.16.4	Sulfolobus islandicus M.16.27	0.0016	0
		Sulfolobus islandicus Y.N.15.51	Sulfolobus islandicus L.S.2.15	0.0032	0
163	Cluster_3363	Sulfolobus islandicus Y.N.15.51	Sulfolobus islandicus L.S.2.15	0.0016	0
		Sulfolobus islandicus Y.N.15.51	Sulfolobus islandicus HVE10/4	0.0016	0
		Sulfolobus islandicus Y.N.15.51	Sulfolobus islandicus LAL14/1	0.0016	0
		Sulfolobus islandicus M.16.27	Sulfolobus islandicus Y.N.15.51	0.0016	0
		Sulfolobus islandicus M.16.4	Sulfolobus islandicus Y.N.15.51	0.0016	0
		Sulfolobus islandicus Y.G.57.14	Sulfolobus islandicus Y.N.15.51	0.0016	0
		Sulfolobus islandicus Y.N.15.51	Sulfolobus islandicus REY15A	0.0016	0
164	Cluster_3374	Saccharolobus solfataricus strain SULB	Saccharolobus solfataricus strain 98/2	0.0016	0
		Saccharolobus solfataricus strain P1	Saccharolobus solfataricus strain 98/2	0.0016	0
		Saccharolobus solfataricus strain P2	Saccharolobus solfataricus strain 98/2	0.0016	0
		Saccharolobus solfataricus strain SULA	Saccharolobus solfataricus strain 98/2	0.0016	0
		Saccharolobus solfataricus strain SULC	Saccharolobus solfataricus strain 98/2	0.0016	0
165	Cluster_3424	Sulfolobus islandicus Y.G.57.14	Sulfolobus islandicus L.S.2.15	0.0016	0
		Sulfolobus islandicus Y.G.57.14	Sulfolobus islandicus Y.N.15.51	0.0016	0
		Sulfolobus islandicus Y.N.15.51	Sulfolobus islandicus L.S.2.15	0.0032	0
166	Cluster_3427	Sulfolobus islandicus Y.N.15.51	Sulfolobus islandicus L.S.2.15	0.0017	0
		Sulfolobus islandicus Y.G.57.14	Sulfolobus islandicus Y.N.15.51	0.0017	0
167	Cluster_3434	Sulfolobus islandicus REY15A	Sulfolobus islandicus LAL14/1	0.0016	0
		Sulfolobus islandicus Y.N.15.51	Sulfolobus islandicus HVE10/4	0.0048	0
		Sulfolobus islandicus Y.G.57.14	Sulfolobus islandicus HVE10/4	0.0048	0
		Sulfolobus islandicus Y.G.57.14	Sulfolobus islandicus LAL14/1	0.0065	0.0054
		Sulfolobus islandicus Y.N.15.51	Sulfolobus islandicus LAL14/1	0.0065	0.0054
		Sulfolobus islandicus L.S.2.15	Sulfolobus islandicus HVE10/4	0.0082	0.0054
168	Cluster_3443	Sulfolobus islandicus Y.G.57.14	Sulfolobus islandicus L.S.2.15	0.0017	0
169	Cluster_3467	Sulfolobus islandicus Y.N.15.51	Sulfolobus islandicus L.S.2.15	0.0017	0
		Sulfolobus islandicus M.14.25	Sulfolobus islandicus Y.G.57.14	0.0017	0
		Sulfolobus islandicus M.14.25	Sulfolobus islandicus Y.N.15.51	0.0017	0
		Sulfolobus islandicus Y.G.57.14	Sulfolobus islandicus L.S.2.15	0.0017	0
		Sulfolobus islandicus Y.N.15.51	Sulfolobus islandicus HVE10/4	0.0017	0
		Sulfolobus islandicus Y.G.57.14	Sulfolobus islandicus HVE10/4	0.0017	0
		Sulfolobus islandicus Y.G.57.14	Sulfolobus islandicus M.16.4	0.0017	0
		Sulfolobus islandicus M.16.4	Sulfolobus islandicus Y.N.15.51	0.0017	0
		Sulfolobus islandicus Y.N.15.51	Sulfolobus islandicus REY15A	0.0017	0
		Sulfolobus islandicus Y.G.57.14	Sulfolobus islandicus REY15A	0.0017	0
		Sulfolobus islandicus Y.G.57.14	Sulfolobus islandicus LAL14/1	0.0019	0
		Sulfolobus islandicus Y.N.15.51	Sulfolobus islandicus LAL14/1	0.0019	0
		Sulfolobus islandicus Y.G.57.14	Sulfolobus islandicus Y.N.15.51	0.0034	0
		Sulfolobus islandicus M.14.25	Sulfolobus islandicus M.16.27	0.0046	0
		Sulfolobus islandicus M.16.27	Sulfolobus islandicus REY15A	0.0046	0
		Sulfolobus islandicus M.16.27	Sulfolobus islandicus HVE10/4	0.0046	0
		Sulfolobus islandicus M.16.4	Sulfolobus islandicus M.16.27	0.0046	0
		Sulfolobus islandicus M.16.27	Sulfolobus islandicus L.S.2.15	0.0046	0
		Sulfolobus islandicus M.16.27	Sulfolobus islandicus LAL14/1	0.0051	0
		Sulfolobus islandicus Y.G.57.14	Sulfolobus islandicus M.16.27	0.0061	0
		Sulfolobus islandicus M.16.27	Sulfolobus islandicus Y.N.15.51	0.0064	0
170	Cluster_3473	Sulfolobus islandicus L.S.2.15	Sulfolobus islandicus LAL14/1	0.0016	0
		Sulfolobus islandicus Y.G.57.14	Sulfolobus islandicus L.S.2.15	0.0016	0
		Sulfolobus islandicus REY15A	Sulfolobus islandicus LAL14/1	0.0016	0
		Sulfolobus islandicus L.S.2.15	Sulfolobus islandicus HVE10/4	0.0016	0
		Sulfolobus islandicus REY15A	Sulfolobus islandicus HVE10/4	0.0016	0
		Sulfolobus islandicus Y.G.57.14	Sulfolobus islandicus REY15A	0.0016	0
		Sulfolobus islandicus L.S.2.15	Sulfolobus islandicus REY15A	0.0033	0
		Sulfolobus islandicus Y.N.15.51	Sulfolobus islandicus L.S.2.15	0.0065	0.0056
		Sulfolobus islandicus Y.N.15.51	Sulfolobus islandicus REY15A	0.0066	0.0056
171	Cluster_3480	Sulfolobus islandicus M.16.4	Sulfolobus islandicus LAL14/1	0.0016	0
		Sulfolobus islandicus M.16.4	Sulfolobus islandicus REY15A	0.0016	0
		Sulfolobus islandicus M.14.25	Sulfolobus islandicus REY15A	0.0016	0
		Sulfolobus islandicus M.14.25	Sulfolobus islandicus HVE10/4	0.0016	0
		Sulfolobus islandicus Y.G.57.14	Sulfolobus islandicus Y.N.15.51	0.0016	0
		Sulfolobus islandicus M.16.4	Sulfolobus islandicus HVE10/4	0.0016	0
		Sulfolobus islandicus M.14.25	Sulfolobus islandicus LAL14/1	0.0016	0
172	Cluster_3500	Sulfolobus islandicus M.16.4	Sulfolobus islandicus REY15A	0.0016	0
		Sulfolobus islandicus M.14.25	Sulfolobus islandicus REY15A	0.0016	0
		Sulfolobus islandicus M.16.27	Sulfolobus islandicus REY15A	0.0016	0
		Sulfolobus islandicus Y.N.15.51	Sulfolobus islandicus L.S.2.15	0.0032	0
		Sulfolobus islandicus Y.G.57.14	Sulfolobus islandicus Y.N.15.51	0.0032	0
173	Cluster_3547	Sulfolobus islandicus Y.N.15.51	Sulfolobus islandicus L.S.2.15	0.0017	0
		Sulfolobus islandicus REY15A	Sulfolobus islandicus LAL14/1	0.0035	0
		Sulfolobus islandicus HVE10/4	Sulfolobus islandicus LAL14/1	0.0035	0
		Sulfolobus islandicus L.S.2.15	Sulfolobus islandicus LAL14/1	0.0052	0.0048
174	Cluster_3580	Sulfolobus islandicus M.16.4	Sulfolobus islandicus REY15A	0.005	0
		Sulfolobus islandicus M.14.25	Sulfolobus islandicus REY15A	0.005	0
		Sulfolobus islandicus REY15A	Sulfolobus islandicus LAL14/1	0.005	0
		Sulfolobus islandicus REY15A	Sulfolobus islandicus HVE10/4	0.005	0
		Sulfolobus islandicus M.16.27	Sulfolobus islandicus REY15A	0.005	0
		Sulfolobus islandicus Y.N.15.51	Sulfolobus islandicus L.S.2.15	0.0079	0.007
		Sulfolobus islandicus Y.G.57.14	Sulfolobus islandicus L.S.2.15	0.0079	0.007
175	Cluster_3583	Sulfolobus islandicus M.16.4	Sulfolobus islandicus LAL14/1	0.0017	0
		Sulfolobus islandicus M.16.4	Sulfolobus islandicus REY15A	0.0017	0
		Sulfolobus islandicus M.14.25	Sulfolobus islandicus REY15A	0.0017	0
		Sulfolobus islandicus M.14.25	Sulfolobus islandicus LAL14/1	0.0017	0
		Sulfolobus islandicus M.14.25	Sulfolobus islandicus M.16.27	0.0018	0
		Sulfolobus islandicus REY15A	Sulfolobus islandicus HVE10/4	0.0018	0
		Sulfolobus islandicus HVE10/4	Sulfolobus islandicus LAL14/1	0.0018	0
		Sulfolobus islandicus M.16.4	Sulfolobus islandicus M.16.27	0.0018	0
		Sulfolobus islandicus M.16.27	Sulfolobus islandicus REY15A	0.0034	0
		Sulfolobus islandicus M.16.27	Sulfolobus islandicus LAL14/1	0.0034	0
		Sulfolobus islandicus M.14.25	Sulfolobus islandicus HVE10/4	0.0035	0
		Sulfolobus islandicus M.16.4	Sulfolobus islandicus HVE10/4	0.0035	0
		Sulfolobus islandicus M.16.27	Sulfolobus islandicus HVE10/4	0.0051	0
176	Cluster_3594	Sulfolobus islandicus M.14.25	Sulfolobus islandicus Y.G.57.14	0.0017	0
		Sulfolobus islandicus M.14.25	Sulfolobus islandicus M.16.27	0.0017	0
		Sulfolobus islandicus M.14.25	Sulfolobus islandicus Y.N.15.51	0.0017	0
		Sulfolobus islandicus Y.G.57.14	Sulfolobus islandicus M.16.4	0.0017	0
		Sulfolobus islandicus M.16.4	Sulfolobus islandicus Y.N.15.51	0.0017	0
		Sulfolobus islandicus M.16.4	Sulfolobus islandicus L.S.2.15	0.0017	0
		Sulfolobus islandicus M.14.25	Sulfolobus islandicus L.S.2.15	0.0017	0
		Sulfolobus islandicus M.16.4	Sulfolobus islandicus M.16.27	0.0017	0
177	Cluster_3623	Sulfolobus islandicus M.14.25	Sulfolobus islandicus M.16.4	0.0018	0
		Sulfolobus islandicus M.16.4	Sulfolobus islandicus REY15A	0.0018	0
		Sulfolobus islandicus M.14.25	Sulfolobus islandicus M.16.27	0.0018	0
		Sulfolobus islandicus M.16.27	Sulfolobus islandicus REY15A	0.0018	0
		Sulfolobus islandicus M.16.27	Sulfolobus islandicus HVE10/4	0.0018	0
		Sulfolobus islandicus M.16.4	Sulfolobus islandicus HVE10/4	0.0018	0
		Sulfolobus islandicus M.14.25	Sulfolobus islandicus REY15A	0.0036	0
		Sulfolobus islandicus M.14.25	Sulfolobus islandicus HVE10/4	0.0036	0
178	Cluster_3632	Sulfolobus islandicus REY15A	Sulfolobus islandicus LAL14/1	0.0017	0
		Sulfolobus islandicus HVE10/4	Sulfolobus islandicus LAL14/1	0.0017	0
		Sulfolobus islandicus M.16.4	Sulfolobus islandicus REY15A	0.0033	0
		Sulfolobus islandicus M.14.25	Sulfolobus islandicus REY15A	0.0033	0
		Sulfolobus islandicus M.14.25	Sulfolobus islandicus HVE10/4	0.0033	0
		Sulfolobus islandicus M.16.27	Sulfolobus islandicus REY15A	0.0033	0
		Sulfolobus islandicus M.16.27	Sulfolobus islandicus HVE10/4	0.0033	0
		Sulfolobus islandicus M.16.4	Sulfolobus islandicus HVE10/4	0.0033	0
		Sulfolobus islandicus M.16.4	Sulfolobus islandicus LAL14/1	0.0049	0
		Sulfolobus islandicus M.14.25	Sulfolobus islandicus LAL14/1	0.0049	0
		Sulfolobus islandicus M.16.27	Sulfolobus islandicus LAL14/1	0.0049	0
179	Cluster_3700	Sulfolobus islandicus REY15A	Sulfolobus islandicus HVE10/4	0.0019	0
		Sulfolobus islandicus HVE10/4	Sulfolobus islandicus LAL14/1	0.0019	0
180	Cluster_3735	Sulfolobus islandicus REY15A	Sulfolobus islandicus LAL14/1	0.0018	0
		Sulfolobus islandicus REY15A	Sulfolobus islandicus HVE10/4	0.0018	0
		Sulfolobus islandicus M.16.4	Sulfolobus islandicus REY15A	0.0035	0
		Sulfolobus islandicus M.14.25	Sulfolobus islandicus REY15A	0.0035	0
		Sulfolobus islandicus Y.G.57.14	Sulfolobus islandicus Y.N.15.51	0.0035	0
		Sulfolobus islandicus M.16.4	Sulfolobus islandicus LAL14/1	0.0053	0
		Sulfolobus islandicus M.14.25	Sulfolobus islandicus HVE10/4	0.0053	0
		Sulfolobus islandicus M.16.4	Sulfolobus islandicus HVE10/4	0.0053	0
		Sulfolobus islandicus M.14.25	Sulfolobus islandicus LAL14/1	0.0053	0
181	Cluster_3749	Sulfolobus islandicus REY15A	Sulfolobus islandicus LAL14/1	0.0019	0
		Sulfolobus islandicus REY15A	Sulfolobus islandicus HVE10/4	0.0019	0
182	Cluster_3759	Sulfolobus islandicus Y.N.15.51	Sulfolobus islandicus L.S.2.15	0.0018	0
		Sulfolobus islandicus REY15A	Sulfolobus islandicus LAL14/1	0.0018	0
		Sulfolobus islandicus Y.G.57.14	Sulfolobus islandicus Y.N.15.51	0.0018	0
		Sulfolobus islandicus M.14.25	Sulfolobus islandicus M.16.4	0.0035	0
		Sulfolobus islandicus M.14.25	Sulfolobus islandicus M.16.27	0.0035	0
		Sulfolobus islandicus M.16.4	Sulfolobus islandicus M.16.27	0.0071	0
		Sulfolobus islandicus Y.G.57.14	Sulfolobus islandicus M.16.27	0.0071	0.0057
		Sulfolobus islandicus M.16.27	Sulfolobus islandicus L.S.2.15	0.0071	0.0057
		Sulfolobus islandicus M.16.27	Sulfolobus islandicus Y.N.15.51	0.0089	0.0057
183	Cluster_3808	Sulfolobus islandicus Y.N.15.51	Sulfolobus islandicus L.S.2.15	0.0017	0
		Sulfolobus islandicus M.14.25	Sulfolobus islandicus Y.N.15.51	0.0017	0
		Sulfolobus islandicus M.16.27	Sulfolobus islandicus Y.N.15.51	0.0017	0
		Sulfolobus islandicus M.16.4	Sulfolobus islandicus Y.N.15.51	0.0017	0
		Sulfolobus islandicus Y.G.57.14	Sulfolobus islandicus Y.N.15.51	0.0017	0
184	Cluster_3827	Sulfolobus islandicus Y.N.15.51	Sulfolobus islandicus L.S.2.15	0.0018	0
		Saccharolobus solfataricus strain P1	Saccharolobus solfataricus strain 98/2	0.0018	0
		Saccharolobus solfataricus strain P2	Saccharolobus solfataricus strain SULB	0.0018	0
		Saccharolobus solfataricus strain P1	Saccharolobus solfataricus strain SULB	0.0018	0
		Saccharolobus solfataricus strain P1	Saccharolobus solfataricus strain SULC	0.0018	0
		Saccharolobus solfataricus strain P2	Saccharolobus solfataricus strain 98/2	0.0018	0
		Saccharolobus solfataricus strain SULA	Saccharolobus solfataricus strain P2	0.0018	0
		Saccharolobus solfataricus strain P1	Saccharolobus solfataricus strain SULA	0.0018	0
		Saccharolobus solfataricus strain SULC	Saccharolobus solfataricus strain P2	0.0018	0
185	Cluster_3851	Sulfolobus islandicus M.14.25	Sulfolobus islandicus Y.G.57.14	0.0017	0
		Sulfolobus islandicus M.14.25	Sulfolobus islandicus Y.N.15.51	0.0017	0
		Sulfolobus islandicus Y.G.57.14	Sulfolobus islandicus M.16.4	0.0017	0
		Sulfolobus islandicus M.16.4	Sulfolobus islandicus Y.N.15.51	0.0017	0
		Sulfolobus islandicus M.16.4	Sulfolobus islandicus L.S.2.15	0.0017	0
		Sulfolobus islandicus M.14.25	Sulfolobus islandicus L.S.2.15	0.0017	0
186	Cluster_3860	Sulfolobus islandicus M.16.4	Sulfolobus islandicus REY15A	0.0018	0
		Sulfolobus islandicus REY15A	Sulfolobus islandicus HVE10/4	0.0018	0
		Sulfolobus islandicus M.16.27	Sulfolobus islandicus Y.N.15.51	0.0018	0
		Sulfolobus islandicus Y.G.57.14	Sulfolobus islandicus M.16.27	0.0018	0
		Sulfolobus islandicus M.16.27	Sulfolobus islandicus L.S.2.15	0.0018	0
187	Cluster_3861	Sulfolobus islandicus REY15A	Sulfolobus islandicus LAL14/1	0.0019	0
		Sulfolobus islandicus HVE10/4	Sulfolobus islandicus LAL14/1	0.0019	0
		Sulfolobus islandicus M.16.4	Sulfolobus islandicus L.S.2.15	0.0056	0.0053
		Sulfolobus islandicus M.14.25	Sulfolobus islandicus L.S.2.15	0.0056	0.0053
		Sulfolobus islandicus M.16.27	Sulfolobus islandicus L.S.2.15	0.0056	0.0053
188	Cluster_3891	Sulfolobus islandicus REY15A	Sulfolobus islandicus HVE10/4	0.0018	0
189	Cluster_3908	Sulfolobus islandicus M.16.4	Sulfolobus islandicus LAL14/1	0.0018	0
		Sulfolobus islandicus M.14.25	Sulfolobus islandicus Y.G.57.14	0.0018	0
		Sulfolobus islandicus M.14.25	Sulfolobus islandicus Y.N.15.51	0.0018	0
		Sulfolobus islandicus REY15A	Sulfolobus islandicus LAL14/1	0.0018	0
		Sulfolobus islandicus Y.N.15.51	Sulfolobus islandicus HVE10/4	0.0018	0
		Sulfolobus islandicus HVE10/4	Sulfolobus islandicus LAL14/1	0.0018	0
		Sulfolobus islandicus Y.G.57.14	Sulfolobus islandicus HVE10/4	0.0018	0
		Sulfolobus islandicus Y.G.57.14	Sulfolobus islandicus M.16.4	0.0018	0
		Sulfolobus islandicus M.16.27	Sulfolobus islandicus Y.N.15.51	0.0018	0
		Sulfolobus islandicus M.16.4	Sulfolobus islandicus Y.N.15.51	0.0018	0
		Sulfolobus islandicus Y.G.57.14	Sulfolobus islandicus M.16.27	0.0018	0
		Sulfolobus islandicus Y.N.15.51	Sulfolobus islandicus REY15A	0.0018	0
		Sulfolobus islandicus Y.G.57.14	Sulfolobus islandicus REY15A	0.0018	0
		Sulfolobus islandicus M.14.25	Sulfolobus islandicus LAL14/1	0.0018	0
		Sulfolobus islandicus M.16.27	Sulfolobus islandicus LAL14/1	0.0018	0
		Sulfolobus islandicus Y.G.57.14	Sulfolobus islandicus LAL14/1	0.0036	0
		Sulfolobus islandicus Y.N.15.51	Sulfolobus islandicus LAL14/1	0.0036	0
190	Cluster_391	Sulfolobus islandicus Y.N.15.51	Sulfolobus islandicus L.S.2.15	0.0007	0
		Sulfolobus islandicus HVE10/4	Sulfolobus islandicus LAL14/1	0.0014	0
191	Cluster_394	Sulfolobus islandicus M.14.25	Sulfolobus islandicus M.16.4	0.0008	0
192	Cluster_3953	Sulfolobus islandicus Y.N.15.51	Sulfolobus islandicus L.S.2.15	0.0018	0
		Sulfolobus islandicus Y.G.57.14	Sulfolobus islandicus Y.N.15.51	0.0018	0
193	Cluster_3977	Sulfolobus islandicus REY15A	Sulfolobus islandicus LAL14/1	0.0018	0
		Sulfolobus islandicus HVE10/4	Sulfolobus islandicus LAL14/1	0.0018	0
194	Cluster_3982	Sulfolobus islandicus HVE10/4	Sulfolobus islandicus LAL14/1	0.0018	0
		Sulfolobus islandicus M.16.27	Sulfolobus islandicus Y.N.15.51	0.0018	0
		Sulfolobus islandicus Y.G.57.14	Sulfolobus islandicus Y.N.15.51	0.0018	0
		Sulfolobus islandicus Y.N.15.51	Sulfolobus islandicus REY15A	0.0018	0
195	Cluster_4012	Sulfolobus islandicus Y.N.15.51	Sulfolobus islandicus L.S.2.15	0.0019	0
		Sulfolobus islandicus M.14.25	Sulfolobus islandicus M.16.27	0.0019	0
		Sulfolobus islandicus Y.G.57.14	Sulfolobus islandicus L.S.2.15	0.0019	0
196	Cluster_4040	Sulfolobus islandicus L.S.2.15	Sulfolobus islandicus HVE10/4	0.0019	0
		Sulfolobus islandicus REY15A	Sulfolobus islandicus HVE10/4	0.0019	0
		Sulfolobus islandicus Y.N.15.51	Sulfolobus islandicus HVE10/4	0.0019	0
		Sulfolobus islandicus Y.G.57.14	Sulfolobus islandicus HVE10/4	0.0019	0
		Sulfolobus islandicus M.14.25	Sulfolobus islandicus M.16.4	0.0039	0
		Sulfolobus islandicus M.16.4	Sulfolobus islandicus M.16.27	0.0039	0
197	Cluster_4077	Sulfolobus islandicus M.16.4	Sulfolobus islandicus LAL14/1	0.0019	0
		Sulfolobus islandicus M.16.4	Sulfolobus islandicus REY15A	0.0019	0
		Sulfolobus islandicus Y.G.57.14	Sulfolobus islandicus LAL14/1	0.0019	0
		Sulfolobus islandicus L.S.2.15	Sulfolobus islandicus LAL14/1	0.0019	0
		Sulfolobus islandicus M.14.25	Sulfolobus islandicus M.16.27	0.0019	0
		Sulfolobus islandicus M.14.25	Sulfolobus islandicus REY15A	0.0019	0
		Sulfolobus islandicus L.S.2.15	Sulfolobus islandicus HVE10/4	0.0019	0
		Sulfolobus islandicus Y.G.57.14	Sulfolobus islandicus HVE10/4	0.0019	0
		Sulfolobus islandicus M.14.25	Sulfolobus islandicus HVE10/4	0.0019	0
		Sulfolobus islandicus L.S.2.15	Sulfolobus islandicus REY15A	0.0019	0
		Sulfolobus islandicus Y.G.57.14	Sulfolobus islandicus M.16.27	0.0019	0
		Sulfolobus islandicus M.16.4	Sulfolobus islandicus HVE10/4	0.0019	0
		Sulfolobus islandicus Y.G.57.14	Sulfolobus islandicus REY15A	0.0019	0
		Sulfolobus islandicus M.14.25	Sulfolobus islandicus LAL14/1	0.0019	0
		Sulfolobus islandicus M.16.4	Sulfolobus islandicus M.16.27	0.0019	0
		Sulfolobus islandicus M.16.27	Sulfolobus islandicus L.S.2.15	0.0019	0
198	Cluster_4095	Saccharolobus solfataricus strain SULC	Sulfolobus islandicus LAL14/1	0.0019	0
		Saccharolobus solfataricus strain SULA	Sulfolobus islandicus Y.N.15.51	0.0019	0
		Sulfolobus islandicus M.16.4	Sulfolobus islandicus LAL14/1	0.0019	0
		Sulfolobus islandicus Y.N.15.51	Saccharolobus solfataricus strain 98/2	0.0019	0
		Sulfolobus islandicus Y.G.57.14	Sulfolobus islandicus LAL14/1	0.0019	0
		Saccharolobus solfataricus strain P1	Sulfolobus islandicus Y.N.15.51	0.0019	0
		Sulfolobus islandicus M.14.25	Sulfolobus islandicus Y.N.15.51	0.0019	0
		Sulfolobus islandicus REY15A	Sulfolobus islandicus LAL14/1	0.0019	0
		Sulfolobus islandicus REY15A	Sulfolobus islandicus HVE10/4	0.0019	0
		Sulfolobus islandicus Y.G.57.14	Sulfolobus islandicus HVE10/4	0.0019	0
		Saccharolobus solfataricus strain SULB	Sulfolobus islandicus LAL14/1	0.0019	0
		Saccharolobus solfataricus strain SULA	Sulfolobus islandicus LAL14/1	0.0019	0
		Sulfolobus islandicus M.14.25	Sulfolobus islandicus HVE10/4	0.0019	0
		Saccharolobus solfataricus strain P2	Sulfolobus islandicus Y.N.15.51	0.0019	0
		Saccharolobus solfataricus strain 98/2	Sulfolobus islandicus HVE10/4	0.0019	0
		Sulfolobus islandicus M.16.4	Sulfolobus islandicus Y.N.15.51	0.0019	0
		Saccharolobus solfataricus strain SULC	Sulfolobus islandicus Y.N.15.51	0.0019	0
		Sulfolobus islandicus Y.N.15.51	Saccharolobus solfataricus strain SULB	0.0019	0
		Saccharolobus solfataricus strain P1	Sulfolobus islandicus HVE10/4	0.0019	0
		Saccharolobus solfataricus strain SULC	Sulfolobus islandicus HVE10/4	0.0019	0
		Sulfolobus islandicus Y.G.57.14	Sulfolobus islandicus Y.N.15.51	0.0019	0
		Sulfolobus islandicus M.16.4	Sulfolobus islandicus HVE10/4	0.0019	0
		Saccharolobus solfataricus strain 98/2	Sulfolobus islandicus LAL14/1	0.0019	0
		Saccharolobus solfataricus strain P2	Sulfolobus islandicus HVE10/4	0.0019	0
		Saccharolobus solfataricus strain SULA	Sulfolobus islandicus HVE10/4	0.0019	0
		Saccharolobus solfataricus strain SULB	Sulfolobus islandicus HVE10/4	0.0019	0
		Sulfolobus islandicus M.14.25	Sulfolobus islandicus LAL14/1	0.0019	0
		Saccharolobus solfataricus strain P2	Sulfolobus islandicus LAL14/1	0.0019	0
		Saccharolobus solfataricus strain P1	Sulfolobus islandicus LAL14/1	0.0019	0
		Sulfolobus islandicus M.16.4	Sulfolobus islandicus REY15A	0.0039	0
		Saccharolobus solfataricus strain SULC	Sulfolobus islandicus REY15A	0.0039	0
		Saccharolobus solfataricus strain P1	Sulfolobus islandicus REY15A	0.0039	0
		Sulfolobus islandicus M.14.25	Sulfolobus islandicus REY15A	0.0039	0
		Sulfolobus islandicus Y.N.15.51	Sulfolobus islandicus HVE10/4	0.0039	0
		Saccharolobus solfataricus strain SULA	Sulfolobus islandicus REY15A	0.0039	0
		Sulfolobus islandicus Y.N.15.51	Sulfolobus islandicus LAL14/1	0.0039	0
		Saccharolobus solfataricus strain 98/2	Sulfolobus islandicus REY15A	0.0039	0
		Sulfolobus islandicus Y.G.57.14	Sulfolobus islandicus REY15A	0.0039	0
		Saccharolobus solfataricus strain P2	Sulfolobus islandicus REY15A	0.0039	0
		Saccharolobus solfataricus strain SULB	Sulfolobus islandicus REY15A	0.0039	0
		Sulfolobus islandicus Y.N.15.51	Sulfolobus islandicus REY15A	0.0058	0
		Sulfolobus islandicus M.16.27	Sulfolobus islandicus REY15A	0.0058	0.0056
199	Cluster_4161	Sulfolobus islandicus M.16.4	Sulfolobus islandicus REY15A	0.0018	0
		Sulfolobus islandicus M.14.25	Sulfolobus islandicus REY15A	0.0018	0
		Saccharolobus solfataricus strain SULB	Saccharolobus solfataricus strain 98/2	0.0019	0
		Sulfolobus islandicus M.16.4	Sulfolobus islandicus LAL14/1	0.0019	0
		Saccharolobus solfataricus strain P1	Saccharolobus solfataricus strain 98/2	0.0019	0
		Saccharolobus solfataricus strain P2	Saccharolobus solfataricus strain 98/2	0.0019	0
		Saccharolobus solfataricus strain SULA	Saccharolobus solfataricus strain 98/2	0.0019	0
		Sulfolobus islandicus M.14.25	Sulfolobus islandicus LAL14/1	0.0019	0
		Saccharolobus solfataricus strain SULC	Saccharolobus solfataricus strain 98/2	0.0019	0
200	Cluster_4178	Sulfolobus islandicus Y.N.15.51	Sulfolobus islandicus L.S.2.15	0.0018	0
		Sulfolobus islandicus L.S.2.15	Sulfolobus islandicus LAL14/1	0.0018	0
		Sulfolobus islandicus L.S.2.15	Sulfolobus islandicus HVE10/4	0.0018	0
		Sulfolobus islandicus L.S.2.15	Sulfolobus islandicus REY15A	0.0018	0
		Sulfolobus islandicus M.16.4	Sulfolobus islandicus L.S.2.15	0.0018	0
		Sulfolobus islandicus Y.N.15.51	Sulfolobus islandicus HVE10/4	0.0036	0
		Sulfolobus islandicus Y.N.15.51	Sulfolobus islandicus LAL14/1	0.0036	0
		Sulfolobus islandicus M.16.4	Sulfolobus islandicus Y.N.15.51	0.0036	0
		Sulfolobus islandicus M.16.4	Sulfolobus islandicus LAL14/1	0.0037	0
		Sulfolobus islandicus M.16.4	Sulfolobus islandicus REY15A	0.0037	0
		Sulfolobus islandicus REY15A	Sulfolobus islandicus LAL14/1	0.0037	0
		Sulfolobus islandicus REY15A	Sulfolobus islandicus HVE10/4	0.0037	0
		Sulfolobus islandicus Y.N.15.51	Sulfolobus islandicus REY15A	0.0037	0
		Sulfolobus islandicus M.16.4	Sulfolobus islandicus HVE10/4	0.0037	0
201	Cluster_4196	Sulfolobus islandicus Y.N.15.51	Sulfolobus islandicus L.S.2.15	0.0019	0
202	Cluster_4197	Sulfolobus islandicus M.14.25	Sulfolobus islandicus M.16.27	0.0019	0
		Sulfolobus islandicus M.16.27	Sulfolobus islandicus Y.N.15.51	0.0019	0
		Sulfolobus islandicus Y.G.57.14	Sulfolobus islandicus M.16.27	0.0019	0
		Sulfolobus islandicus M.16.27	Sulfolobus islandicus REY15A	0.0019	0
		Sulfolobus islandicus M.16.27	Sulfolobus islandicus HVE10/4	0.0019	0
		Sulfolobus islandicus M.16.4	Sulfolobus islandicus M.16.27	0.0019	0
		Sulfolobus islandicus M.16.27	Sulfolobus islandicus L.S.2.15	0.0019	0
		Sulfolobus islandicus M.16.27	Sulfolobus islandicus LAL14/1	0.0019	0
203	Cluster_4273	Sulfolobus islandicus M.16.4	Sulfolobus islandicus REY15A	0.0019	0
		Sulfolobus islandicus M.14.25	Sulfolobus islandicus REY15A	0.0019	0
		Sulfolobus islandicus REY15A	Sulfolobus islandicus LAL14/1	0.0019	0
		Sulfolobus islandicus HVE10/4	Sulfolobus islandicus LAL14/1	0.0019	0
		Sulfolobus islandicus Y.G.57.14	Sulfolobus islandicus HVE10/4	0.0019	0
		Sulfolobus islandicus M.14.25	Sulfolobus islandicus HVE10/4	0.0019	0
		Sulfolobus islandicus M.16.27	Sulfolobus islandicus REY15A	0.0019	0
		Sulfolobus islandicus M.16.27	Sulfolobus islandicus HVE10/4	0.0019	0
		Sulfolobus islandicus M.16.4	Sulfolobus islandicus HVE10/4	0.0019	0
		Sulfolobus islandicus Y.G.57.14	Sulfolobus islandicus REY15A	0.0019	0
		Sulfolobus islandicus M.16.4	Sulfolobus islandicus LAL14/1	0.0039	0
		Sulfolobus islandicus Y.G.57.14	Sulfolobus islandicus LAL14/1	0.0039	0
		Sulfolobus islandicus M.14.25	Sulfolobus islandicus Y.G.57.14	0.0039	0
		Sulfolobus islandicus Y.G.57.14	Sulfolobus islandicus M.16.4	0.0039	0
		Sulfolobus islandicus Y.G.57.14	Sulfolobus islandicus M.16.27	0.0039	0
		Sulfolobus islandicus M.14.25	Sulfolobus islandicus LAL14/1	0.0039	0
		Sulfolobus islandicus M.16.27	Sulfolobus islandicus LAL14/1	0.0039	0
204	Cluster_4276	Sulfolobus islandicus REY15A	Sulfolobus islandicus LAL14/1	0.004	0
		Sulfolobus islandicus REY15A	Sulfolobus islandicus HVE10/4	0.004	0
		Sulfolobus islandicus L.S.2.15	Sulfolobus islandicus REY15A	0.01	0.0065
205	Cluster_4295	Sulfolobus islandicus M.16.4	Sulfolobus islandicus REY15A	0.0023	0
		Sulfolobus islandicus M.14.25	Sulfolobus islandicus REY15A	0.0023	0
		Sulfolobus islandicus REY15A	Sulfolobus islandicus HVE10/4	0.0023	0
		Sulfolobus islandicus M.16.27	Sulfolobus islandicus REY15A	0.0023	0
		Sulfolobus islandicus REY15A	Sulfolobus islandicus LAL14/1	0.0024	0
206	Cluster_4318	Sulfolobus islandicus Y.G.57.14	Sulfolobus islandicus LAL14/1	0.002	0
		Sulfolobus islandicus M.14.25	Sulfolobus islandicus M.16.27	0.002	0
		Sulfolobus islandicus Y.N.15.51	Sulfolobus islandicus HVE10/4	0.002	0
		Sulfolobus islandicus Y.G.57.14	Sulfolobus islandicus HVE10/4	0.002	0
		Sulfolobus islandicus Y.N.15.51	Sulfolobus islandicus LAL14/1	0.002	0
		Sulfolobus islandicus Y.N.15.51	Sulfolobus islandicus REY15A	0.002	0
		Sulfolobus islandicus Y.G.57.14	Sulfolobus islandicus REY15A	0.002	0
207	Cluster_4339	Sulfolobus islandicus M.14.25	Sulfolobus islandicus REY15A	0.002	0
		Sulfolobus islandicus M.14.25	Sulfolobus islandicus HVE10/4	0.002	0
		Sulfolobus islandicus M.16.27	Sulfolobus islandicus REY15A	0.002	0
		Sulfolobus islandicus M.16.27	Sulfolobus islandicus HVE10/4	0.002	0
		Sulfolobus islandicus M.14.25	Sulfolobus islandicus LAL14/1	0.002	0
		Sulfolobus islandicus M.16.27	Sulfolobus islandicus LAL14/1	0.002	0
208	Cluster_4344	Sulfolobus islandicus Y.N.15.51	Sulfolobus islandicus L.S.2.15	0.0022	0
		Sulfolobus islandicus M.14.25	Sulfolobus islandicus Y.G.57.14	0.0022	0
		Sulfolobus islandicus M.14.25	Sulfolobus islandicus Y.N.15.51	0.0022	0
		Sulfolobus islandicus Y.G.57.14	Sulfolobus islandicus L.S.2.15	0.0022	0
		Sulfolobus islandicus Y.G.57.14	Sulfolobus islandicus M.16.4	0.0022	0
		Sulfolobus islandicus M.16.27	Sulfolobus islandicus Y.N.15.51	0.0022	0
		Sulfolobus islandicus M.16.4	Sulfolobus islandicus Y.N.15.51	0.0022	0
		Sulfolobus islandicus Y.G.57.14	Sulfolobus islandicus M.16.27	0.0022	0
		Sulfolobus islandicus Y.G.57.14	Sulfolobus islandicus Y.N.15.51	0.0043	0
209	Cluster_4347	Sulfolobus islandicus L.S.2.15	Sulfolobus islandicus HVE10/4	0.0025	0
		Sulfolobus islandicus REY15A	Sulfolobus islandicus HVE10/4	0.0025	0
		Sulfolobus islandicus Y.N.15.51	Sulfolobus islandicus HVE10/4	0.0025	0
		Sulfolobus islandicus HVE10/4	Sulfolobus islandicus LAL14/1	0.0025	0
		Sulfolobus islandicus Y.G.57.14	Sulfolobus islandicus HVE10/4	0.0025	0
		Sulfolobus islandicus M.16.4	Sulfolobus islandicus LAL14/1	0.005	0
		Sulfolobus islandicus M.16.4	Sulfolobus islandicus REY15A	0.005	0
		Sulfolobus islandicus M.14.25	Sulfolobus islandicus Y.G.57.14	0.005	0
		Sulfolobus islandicus M.14.25	Sulfolobus islandicus Y.N.15.51	0.005	0
		Sulfolobus islandicus M.14.25	Sulfolobus islandicus REY15A	0.005	0
		Sulfolobus islandicus Y.G.57.14	Sulfolobus islandicus M.16.4	0.005	0
		Sulfolobus islandicus M.16.27	Sulfolobus islandicus Y.N.15.51	0.005	0
		Sulfolobus islandicus M.16.4	Sulfolobus islandicus Y.N.15.51	0.005	0
		Sulfolobus islandicus M.16.4	Sulfolobus islandicus L.S.2.15	0.005	0
		Sulfolobus islandicus Y.G.57.14	Sulfolobus islandicus M.16.27	0.005	0
		Sulfolobus islandicus M.14.25	Sulfolobus islandicus L.S.2.15	0.005	0
		Sulfolobus islandicus M.16.27	Sulfolobus islandicus REY15A	0.005	0
		Sulfolobus islandicus M.14.25	Sulfolobus islandicus LAL14/1	0.005	0
		Sulfolobus islandicus M.16.27	Sulfolobus islandicus L.S.2.15	0.005	0
		Sulfolobus islandicus M.16.27	Sulfolobus islandicus LAL14/1	0.005	0
		Sulfolobus islandicus M.14.25	Sulfolobus islandicus HVE10/4	0.0075	0
		Sulfolobus islandicus M.16.27	Sulfolobus islandicus HVE10/4	0.0075	0
		Sulfolobus islandicus M.16.4	Sulfolobus islandicus HVE10/4	0.0075	0
210	Cluster_4374	Sulfolobus islandicus Y.N.15.51	Sulfolobus islandicus L.S.2.15	0.002	0
		Sulfolobus islandicus Y.G.57.14	Sulfolobus islandicus Y.N.15.51	0.002	0
211	Cluster_4399	Sulfolobus islandicus Y.N.15.51	Sulfolobus islandicus L.S.2.15	0.009	0
		Sulfolobus islandicus M.14.25	Sulfolobus islandicus Y.N.15.51	0.009	0
		Sulfolobus islandicus Y.N.15.51	Sulfolobus islandicus HVE10/4	0.009	0
		Sulfolobus islandicus M.16.27	Sulfolobus islandicus Y.N.15.51	0.009	0
		Sulfolobus islandicus M.16.4	Sulfolobus islandicus Y.N.15.51	0.009	0
		Sulfolobus islandicus Y.G.57.14	Sulfolobus islandicus Y.N.15.51	0.009	0
		Sulfolobus islandicus Y.N.15.51	Sulfolobus islandicus REY15A	0.009	0.0081
		Sulfolobus islandicus Y.N.15.51	Sulfolobus islandicus LAL14/1	0.009	0.0082
212	Cluster_4430	Sulfolobus islandicus Y.N.15.51	Sulfolobus islandicus L.S.2.15	0.0023	0
		Sulfolobus islandicus M.16.4	Sulfolobus islandicus REY15A	0.0023	0
		Sulfolobus islandicus M.14.25	Sulfolobus islandicus Y.G.57.14	0.0023	0
		Sulfolobus islandicus M.14.25	Sulfolobus islandicus REY15A	0.0023	0
		Sulfolobus islandicus Y.N.15.51	Sulfolobus islandicus HVE10/4	0.0023	0
		Sulfolobus islandicus Y.G.57.14	Sulfolobus islandicus M.16.4	0.0023	0
		Sulfolobus islandicus M.14.25	Sulfolobus islandicus HVE10/4	0.0023	0
		Sulfolobus islandicus M.16.4	Sulfolobus islandicus L.S.2.15	0.0023	0
		Sulfolobus islandicus Y.G.57.14	Sulfolobus islandicus M.16.27	0.0023	0
		Sulfolobus islandicus M.14.25	Sulfolobus islandicus L.S.2.15	0.0023	0
		Sulfolobus islandicus Y.G.57.14	Sulfolobus islandicus Y.N.15.51	0.0023	0
		Sulfolobus islandicus M.16.27	Sulfolobus islandicus REY15A	0.0023	0
		Sulfolobus islandicus M.16.27	Sulfolobus islandicus HVE10/4	0.0023	0
		Sulfolobus islandicus Y.N.15.51	Sulfolobus islandicus REY15A	0.0023	0
		Sulfolobus islandicus M.16.4	Sulfolobus islandicus HVE10/4	0.0023	0
		Sulfolobus islandicus M.16.27	Sulfolobus islandicus L.S.2.15	0.0023	0
		Sulfolobus islandicus M.16.4	Sulfolobus islandicus LAL14/1	0.0025	0
		Sulfolobus islandicus Y.N.15.51	Sulfolobus islandicus LAL14/1	0.0025	0
		Sulfolobus islandicus M.14.25	Sulfolobus islandicus LAL14/1	0.0025	0
		Sulfolobus islandicus M.16.27	Sulfolobus islandicus LAL14/1	0.0025	0
		Sulfolobus islandicus M.14.25	Sulfolobus islandicus Y.N.15.51	0.0045	0
		Sulfolobus islandicus M.16.27	Sulfolobus islandicus Y.N.15.51	0.0045	0
		Sulfolobus islandicus M.16.4	Sulfolobus islandicus Y.N.15.51	0.0045	0
213	Cluster_4431	Sulfolobus islandicus M.14.25	Sulfolobus islandicus M.16.4	0.0019	0
		Sulfolobus islandicus M.16.4	Sulfolobus islandicus REY15A	0.0019	0
		Sulfolobus islandicus Y.G.57.14	Sulfolobus islandicus M.16.4	0.0019	0
		Sulfolobus islandicus M.16.4	Sulfolobus islandicus Y.N.15.51	0.0019	0
		Sulfolobus islandicus M.16.4	Sulfolobus islandicus L.S.2.15	0.0019	0
		Sulfolobus islandicus M.16.4	Sulfolobus islandicus HVE10/4	0.0019	0
		Sulfolobus islandicus M.16.4	Sulfolobus islandicus M.16.27	0.0019	0
214	Cluster_4474	Sulfolobus islandicus Y.G.57.14	Sulfolobus islandicus L.S.2.15	0.002	0
215	Cluster_4508	Sulfolobus islandicus M.16.4	Sulfolobus islandicus LAL14/1	0.0022	0
		Sulfolobus islandicus REY15A	Sulfolobus islandicus LAL14/1	0.0022	0
		Sulfolobus islandicus HVE10/4	Sulfolobus islandicus LAL14/1	0.0022	0
		Sulfolobus islandicus M.14.25	Sulfolobus islandicus LAL14/1	0.0022	0
		Sulfolobus islandicus M.16.27	Sulfolobus islandicus LAL14/1	0.0022	0
216	Cluster_4527	Sulfolobus islandicus Y.N.15.51	Sulfolobus islandicus L.S.2.15	0.0021	0
		Sulfolobus islandicus M.14.25	Sulfolobus islandicus Y.N.15.51	0.0021	0
		Sulfolobus islandicus Y.N.15.51	Sulfolobus islandicus HVE10/4	0.0021	0
		Sulfolobus islandicus Y.N.15.51	Sulfolobus islandicus LAL14/1	0.0021	0
		Sulfolobus islandicus M.16.4	Sulfolobus islandicus Y.N.15.51	0.0021	0
		Sulfolobus islandicus Y.G.57.14	Sulfolobus islandicus Y.N.15.51	0.0021	0
		Sulfolobus islandicus Y.N.15.51	Sulfolobus islandicus REY15A	0.0021	0
217	Cluster_4549	Sulfolobus islandicus Y.G.57.14	Sulfolobus islandicus Y.N.15.51	0.0041	0
218	Cluster_4555	Sulfolobus islandicus REY15A	Sulfolobus islandicus LAL14/1	0.0022	0
		Sulfolobus islandicus REY15A	Sulfolobus islandicus HVE10/4	0.0022	0
		Sulfolobus islandicus Y.G.57.14	Sulfolobus islandicus Y.N.15.51	0.0022	0
219	Cluster_4560	Sulfolobus islandicus M.16.4	Sulfolobus islandicus LAL14/1	0.0021	0
		Sulfolobus islandicus M.16.4	Sulfolobus islandicus REY15A	0.0021	0
		Sulfolobus islandicus M.14.25	Sulfolobus islandicus Y.G.57.14	0.0021	0
		Sulfolobus islandicus M.14.25	Sulfolobus islandicus REY15A	0.0021	0
		Sulfolobus islandicus Y.G.57.14	Sulfolobus islandicus M.16.4	0.0021	0
		Sulfolobus islandicus M.14.25	Sulfolobus islandicus HVE10/4	0.0021	0
		Sulfolobus islandicus M.16.4	Sulfolobus islandicus L.S.2.15	0.0021	0
		Sulfolobus islandicus Y.G.57.14	Sulfolobus islandicus M.16.27	0.0021	0
		Sulfolobus islandicus M.14.25	Sulfolobus islandicus L.S.2.15	0.0021	0
		Sulfolobus islandicus M.16.27	Sulfolobus islandicus REY15A	0.0021	0
		Sulfolobus islandicus M.16.27	Sulfolobus islandicus HVE10/4	0.0021	0
		Sulfolobus islandicus M.16.4	Sulfolobus islandicus HVE10/4	0.0021	0
		Sulfolobus islandicus M.14.25	Sulfolobus islandicus LAL14/1	0.0021	0
		Sulfolobus islandicus M.16.27	Sulfolobus islandicus L.S.2.15	0.0021	0
		Sulfolobus islandicus M.16.27	Sulfolobus islandicus LAL14/1	0.0021	0
220	Cluster_4595	Sulfolobus islandicus M.14.25	Sulfolobus islandicus HVE10/4	0.0022	0
		Sulfolobus islandicus Y.G.57.14	Sulfolobus islandicus Y.N.15.51	0.0022	0
		Sulfolobus islandicus M.16.4	Sulfolobus islandicus HVE10/4	0.0022	0
221	Cluster_4604	Sulfolobus islandicus Y.N.15.51	Sulfolobus islandicus L.S.2.15	0.0022	0
		Sulfolobus islandicus M.14.25	Sulfolobus islandicus M.16.27	0.0022	0
		Saccharolobus solfataricus strain P2	Sulfolobus islandicus Y.N.15.51	0.0022	0
		Sulfolobus islandicus Y.G.57.14	Sulfolobus islandicus Y.N.15.51	0.0022	0
		Sulfolobus islandicus M.16.4	Sulfolobus islandicus HVE10/4	0.0022	0
		Sulfolobus islandicus Y.N.15.51	Sulfolobus islandicus LAL14/1	0.0029	0
		Sulfolobus islandicus M.16.27	Sulfolobus islandicus LAL14/1	0.0029	0
222	Cluster_467	Sulfolobus islandicus Y.N.15.51	Sulfolobus islandicus L.S.2.15	0.0043	0.0026
223	Cluster_469	Sulfolobus islandicus HVE10/4	Sulfolobus islandicus LAL14/1	0.0007	0
224	Cluster_4771	Sulfolobus islandicus Y.G.57.14	Sulfolobus islandicus Y.N.15.51	0.0022	0
		Sulfolobus islandicus Y.G.57.14	Sulfolobus islandicus REY15A	0.0022	0
		Sulfolobus islandicus Y.N.15.51	Sulfolobus islandicus REY15A	0.0043	0
225	Cluster_4773	Sulfolobus islandicus REY15A	Sulfolobus islandicus HVE10/4	0.0022	0
226	Cluster_4787	Sulfolobus islandicus Y.N.15.51	Sulfolobus islandicus L.S.2.15	0.0021	0
		Sulfolobus islandicus M.14.25	Sulfolobus islandicus Y.N.15.51	0.0021	0
		Sulfolobus islandicus Y.N.15.51	Sulfolobus islandicus HVE10/4	0.0021	0
		Sulfolobus islandicus Y.N.15.51	Sulfolobus islandicus LAL14/1	0.0021	0
		Sulfolobus islandicus M.16.27	Sulfolobus islandicus Y.N.15.51	0.0021	0
		Sulfolobus islandicus M.16.4	Sulfolobus islandicus Y.N.15.51	0.0021	0
		Sulfolobus islandicus Y.G.57.14	Sulfolobus islandicus Y.N.15.51	0.0021	0
		Sulfolobus islandicus Y.N.15.51	Sulfolobus islandicus REY15A	0.0021	0
227	Cluster_4796	Sulfolobus islandicus M.16.4	Sulfolobus islandicus LAL14/1	0.0022	0
		Sulfolobus islandicus L.S.2.15	Sulfolobus islandicus LAL14/1	0.0022	0
		Sulfolobus islandicus REY15A	Sulfolobus islandicus LAL14/1	0.0022	0
		Sulfolobus islandicus L.S.2.15	Sulfolobus islandicus HVE10/4	0.0022	0
		Sulfolobus islandicus REY15A	Sulfolobus islandicus HVE10/4	0.0022	0
		Sulfolobus islandicus M.14.25	Sulfolobus islandicus HVE10/4	0.0022	0
		Sulfolobus islandicus M.16.27	Sulfolobus islandicus HVE10/4	0.0022	0
		Sulfolobus islandicus M.16.4	Sulfolobus islandicus HVE10/4	0.0022	0
		Sulfolobus islandicus M.14.25	Sulfolobus islandicus LAL14/1	0.0022	0
		Sulfolobus islandicus M.16.27	Sulfolobus islandicus LAL14/1	0.0022	0
		Sulfolobus islandicus M.16.4	Sulfolobus islandicus REY15A	0.0044	0
		Sulfolobus islandicus M.14.25	Sulfolobus islandicus REY15A	0.0044	0
		Sulfolobus islandicus L.S.2.15	Sulfolobus islandicus REY15A	0.0044	0
		Sulfolobus islandicus M.16.27	Sulfolobus islandicus REY15A	0.0044	0
228	Cluster_4832	Sulfolobus islandicus Y.N.15.51	Sulfolobus islandicus L.S.2.15	0.0024	0
		Sulfolobus islandicus Y.G.57.14	Sulfolobus islandicus Y.N.15.51	0.0024	0
229	Cluster_4841	Sulfolobus islandicus M.16.4	Sulfolobus islandicus LAL14/1	0.0022	0
		Sulfolobus islandicus L.S.2.15	Sulfolobus islandicus LAL14/1	0.0022	0
		Sulfolobus islandicus REY15A	Sulfolobus islandicus LAL14/1	0.0022	0
		Sulfolobus islandicus HVE10/4	Sulfolobus islandicus LAL14/1	0.0022	0
		Sulfolobus islandicus M.14.25	Sulfolobus islandicus LAL14/1	0.0022	0
		Sulfolobus islandicus M.16.27	Sulfolobus islandicus LAL14/1	0.0022	0
230	Cluster_4875	Sulfolobus islandicus Y.G.57.14	Sulfolobus islandicus LAL14/1	0.0023	0
		Sulfolobus islandicus L.S.2.15	Sulfolobus islandicus LAL14/1	0.0023	0
		Sulfolobus islandicus REY15A	Sulfolobus islandicus LAL14/1	0.0023	0
		Sulfolobus islandicus HVE10/4	Sulfolobus islandicus LAL14/1	0.0023	0
		Sulfolobus islandicus Y.N.15.51	Sulfolobus islandicus LAL14/1	0.0023	0
		Sulfolobus islandicus M.16.27	Sulfolobus islandicus LAL14/1	0.0023	0
		Sulfolobus islandicus L.S.2.15	Sulfolobus islandicus HVE10/4	0.0046	0
		Sulfolobus islandicus Y.N.15.51	Sulfolobus islandicus HVE10/4	0.0046	0
		Sulfolobus islandicus Y.G.57.14	Sulfolobus islandicus HVE10/4	0.0046	0
		Sulfolobus islandicus L.S.2.15	Sulfolobus islandicus REY15A	0.0046	0
		Sulfolobus islandicus M.16.27	Sulfolobus islandicus REY15A	0.0046	0
		Sulfolobus islandicus M.16.27	Sulfolobus islandicus HVE10/4	0.0046	0
		Sulfolobus islandicus Y.N.15.51	Sulfolobus islandicus REY15A	0.0046	0
		Sulfolobus islandicus Y.G.57.14	Sulfolobus islandicus REY15A	0.0046	0
231	Cluster_4913	Sulfolobus islandicus M.16.27	Sulfolobus islandicus LAL14/1	0.0028	0
		Sulfolobus islandicus M.14.25	Sulfolobus islandicus Y.N.15.51	0.0045	0
		Sulfolobus islandicus Y.G.57.14	Sulfolobus islandicus L.S.2.15	0.0045	0
		Sulfolobus islandicus L.S.2.15	Sulfolobus islandicus REY15A	0.0045	0
		Sulfolobus islandicus M.16.4	Sulfolobus islandicus Y.N.15.51	0.0045	0
		Sulfolobus islandicus M.16.4	Sulfolobus islandicus L.S.2.15	0.0045	0
		Sulfolobus islandicus M.14.25	Sulfolobus islandicus L.S.2.15	0.0045	0
		Sulfolobus islandicus Y.G.57.14	Sulfolobus islandicus Y.N.15.51	0.0045	0
		Sulfolobus islandicus Y.N.15.51	Sulfolobus islandicus REY15A	0.0045	0
		Sulfolobus islandicus L.S.2.15	Sulfolobus islandicus LAL14/1	0.0056	0
		Sulfolobus islandicus Y.N.15.51	Sulfolobus islandicus LAL14/1	0.0056	0
		Sulfolobus islandicus Y.G.57.14	Sulfolobus islandicus LAL14/1	0.0085	0
		Sulfolobus islandicus M.14.25	Sulfolobus islandicus Y.G.57.14	0.009	0
		Sulfolobus islandicus Y.G.57.14	Sulfolobus islandicus M.16.4	0.009	0
		Sulfolobus islandicus Y.G.57.14	Sulfolobus islandicus REY15A	0.009	0
		Sulfolobus islandicus Y.G.57.14	Sulfolobus islandicus HVE10/4	0.009	0.0076
		Sulfolobus islandicus Y.G.57.14	Sulfolobus islandicus M.16.27	0.009	0.0077
232	Cluster_494	Sulfolobus islandicus Y.G.57.14	Sulfolobus islandicus Y.N.15.51	0.0014	0
233	Cluster_496	Saccharolobus solfataricus strain P1	Saccharolobus solfataricus strain 98/2	0.0007	0
		Saccharolobus solfataricus strain P2	Saccharolobus solfataricus strain SULB	0.0007	0
		Saccharolobus solfataricus strain P1	Saccharolobus solfataricus strain SULB	0.0007	0
		Saccharolobus solfataricus strain P1	Saccharolobus solfataricus strain SULC	0.0007	0
		Saccharolobus solfataricus strain P2	Saccharolobus solfataricus strain 98/2	0.0007	0
		Saccharolobus solfataricus strain SULA	Saccharolobus solfataricus strain P2	0.0007	0
		Saccharolobus solfataricus strain P1	Saccharolobus solfataricus strain SULA	0.0007	0
		Saccharolobus solfataricus strain SULC	Saccharolobus solfataricus strain P2	0.0007	0
		Sulfolobus islandicus REY15A	Sulfolobus islandicus HVE10/4	0.0029	0
		Sulfolobus islandicus M.14.25	Sulfolobus islandicus HVE10/4	0.0037	0.0025
		Sulfolobus islandicus M.16.27	Sulfolobus islandicus HVE10/4	0.0037	0.0025
234	Cluster_497	Sulfolobus islandicus Y.N.15.51	Sulfolobus islandicus L.S.2.15	0.0007	0
		Sulfolobus islandicus Y.G.57.14	Sulfolobus islandicus Y.N.15.51	0.0014	0
		Sulfolobus islandicus Y.G.57.14	Sulfolobus islandicus L.S.2.15	0.0022	0
235	Cluster_4974	Sulfolobus islandicus Y.N.15.51	Sulfolobus islandicus L.S.2.15	0.0023	0
		Sulfolobus islandicus Y.G.57.14	Sulfolobus islandicus L.S.2.15	0.0023	0
		Sulfolobus islandicus Y.G.57.14	Sulfolobus islandicus Y.N.15.51	0.0045	0
236	Cluster_499	Sulfolobus islandicus Y.N.15.51	Sulfolobus islandicus L.S.2.15	0.0007	0
237	Cluster_4994	Sulfolobus islandicus Y.G.57.14	Sulfolobus islandicus M.16.4	0.0024	0
		Sulfolobus islandicus M.16.4	Sulfolobus islandicus Y.N.15.51	0.0024	0
		Sulfolobus islandicus M.16.4	Sulfolobus islandicus L.S.2.15	0.0024	0
		Sulfolobus islandicus M.16.4	Sulfolobus islandicus M.16.27	0.0024	0
		Sulfolobus islandicus M.16.27	Sulfolobus islandicus Y.N.15.51	0.0047	0
		Sulfolobus islandicus Y.G.57.14	Sulfolobus islandicus M.16.27	0.0047	0
		Sulfolobus islandicus M.16.27	Sulfolobus islandicus L.S.2.15	0.0047	0
238	Cluster_5020	Saccharolobus solfataricus strain P2	Sulfolobus islandicus L.S.2.15	0.0024	0
		Sulfolobus islandicus REY15A	Sulfolobus islandicus LAL14/1	0.0024	0
		Sulfolobus islandicus HVE10/4	Sulfolobus islandicus LAL14/1	0.0024	0
		Saccharolobus solfataricus strain P2	Sulfolobus islandicus Y.N.15.51	0.0048	0
		Sulfolobus islandicus Y.N.15.51	Sulfolobus islandicus L.S.2.15	0.0072	0
		Sulfolobus islandicus Y.N.15.51	Sulfolobus islandicus LAL14/1	0.0072	0.0069
239	Cluster_5029	Sulfolobus islandicus M.16.4	Sulfolobus islandicus LAL14/1	0.0025	0
		Sulfolobus islandicus M.16.4	Sulfolobus islandicus REY15A	0.0025	0
		Sulfolobus islandicus Y.G.57.14	Sulfolobus islandicus LAL14/1	0.0025	0
		Sulfolobus islandicus L.S.2.15	Sulfolobus islandicus LAL14/1	0.0025	0
		Sulfolobus islandicus M.14.25	Sulfolobus islandicus REY15A	0.0025	0
		Sulfolobus islandicus L.S.2.15	Sulfolobus islandicus HVE10/4	0.0025	0
		Sulfolobus islandicus Y.N.15.51	Sulfolobus islandicus HVE10/4	0.0025	0
		Sulfolobus islandicus Y.G.57.14	Sulfolobus islandicus HVE10/4	0.0025	0
		Sulfolobus islandicus Y.N.15.51	Sulfolobus islandicus LAL14/1	0.0025	0
		Sulfolobus islandicus M.14.25	Sulfolobus islandicus HVE10/4	0.0025	0
		Sulfolobus islandicus L.S.2.15	Sulfolobus islandicus REY15A	0.0025	0
		Sulfolobus islandicus M.16.27	Sulfolobus islandicus REY15A	0.0025	0
		Sulfolobus islandicus M.16.27	Sulfolobus islandicus HVE10/4	0.0025	0
		Sulfolobus islandicus Y.N.15.51	Sulfolobus islandicus REY15A	0.0025	0
		Sulfolobus islandicus M.16.4	Sulfolobus islandicus HVE10/4	0.0025	0
		Sulfolobus islandicus Y.G.57.14	Sulfolobus islandicus REY15A	0.0025	0
		Sulfolobus islandicus M.14.25	Sulfolobus islandicus LAL14/1	0.0025	0
		Sulfolobus islandicus M.16.27	Sulfolobus islandicus LAL14/1	0.0025	0
240	Cluster_5030	Sulfolobus islandicus M.14.25	Sulfolobus islandicus M.16.4	0.0024	0
		Saccharolobus solfataricus strain P2	Sulfolobus islandicus Y.G.57.14	0.0024	0
		Sulfolobus islandicus Y.G.57.14	Sulfolobus islandicus L.S.2.15	0.0024	0
		Saccharolobus solfataricus strain P1	Sulfolobus islandicus Y.G.57.14	0.0024	0
		Saccharolobus solfataricus strain SULC	Sulfolobus islandicus Y.G.57.14	0.0024	0
		Sulfolobus islandicus Y.G.57.14	Saccharolobus solfataricus strain SULB	0.0024	0
		Sulfolobus islandicus Y.G.57.14	Saccharolobus solfataricus strain 98/2	0.0024	0
		Saccharolobus solfataricus strain SULA	Sulfolobus islandicus Y.G.57.14	0.0024	0
		Sulfolobus islandicus M.16.4	Sulfolobus islandicus M.16.27	0.0024	0
		Sulfolobus islandicus REY15A	Sulfolobus islandicus LAL14/1	0.0047	0
		Sulfolobus islandicus HVE10/4	Sulfolobus islandicus LAL14/1	0.0047	0
241	Cluster_5036	Sulfolobus islandicus HVE10/4	Sulfolobus islandicus LAL14/1	0.0026	0
		Sulfolobus islandicus M.16.27	Sulfolobus islandicus REY15A	0.0076	0.0072
		Sulfolobus islandicus M.16.4	Sulfolobus islandicus REY15A	0.0077	0
		Sulfolobus islandicus M.14.25	Sulfolobus islandicus REY15A	0.0077	0
242	Cluster_5068	Sulfolobus islandicus L.S.2.15	Sulfolobus islandicus HVE10/4	0.0024	0
		Sulfolobus islandicus REY15A	Sulfolobus islandicus HVE10/4	0.0024	0
		Sulfolobus islandicus Y.N.15.51	Sulfolobus islandicus HVE10/4	0.0024	0
		Sulfolobus islandicus HVE10/4	Sulfolobus islandicus LAL14/1	0.0024	0
		Sulfolobus islandicus Y.G.57.14	Sulfolobus islandicus HVE10/4	0.0024	0
		Sulfolobus islandicus M.14.25	Sulfolobus islandicus HVE10/4	0.0024	0
		Sulfolobus islandicus M.16.27	Sulfolobus islandicus HVE10/4	0.0024	0
		Sulfolobus islandicus M.16.4	Sulfolobus islandicus HVE10/4	0.0024	0
243	Cluster_5176	Sulfolobus islandicus M.14.25	Sulfolobus islandicus M.16.4	0.0024	0
		Sulfolobus islandicus M.14.25	Sulfolobus islandicus M.16.27	0.0024	0
244	Cluster_518	Saccharolobus solfataricus strain P1	Sulfolobus islandicus HVE10/4	0.0008	0
		Saccharolobus solfataricus strain P2	Sulfolobus islandicus HVE10/4	0.0008	0
		Saccharolobus solfataricus strain P2	Sulfolobus islandicus LAL14/1	0.0008	0
		Saccharolobus solfataricus strain P1	Sulfolobus islandicus LAL14/1	0.0008	0
245	Cluster_5186	Sulfolobus islandicus Y.N.15.51	Sulfolobus islandicus L.S.2.15	0.0024	0
		Sulfolobus islandicus M.14.25	Sulfolobus islandicus M.16.27	0.0024	0
		Sulfolobus islandicus Y.G.57.14	Sulfolobus islandicus Y.N.15.51	0.0024	0
246	Cluster_5196	Sulfolobus islandicus M.14.25	Sulfolobus islandicus M.16.4	0.003	0
		Sulfolobus islandicus M.16.4	Sulfolobus islandicus LAL14/1	0.003	0
		Sulfolobus islandicus M.16.4	Sulfolobus islandicus REY15A	0.003	0
		Sulfolobus islandicus M.16.4	Sulfolobus islandicus HVE10/4	0.003	0
		Sulfolobus islandicus M.16.4	Sulfolobus islandicus M.16.27	0.003	0
		Sulfolobus islandicus M.14.25	Sulfolobus islandicus REY15A	0.006	0
		Sulfolobus islandicus M.14.25	Sulfolobus islandicus HVE10/4	0.006	0
		Sulfolobus islandicus M.16.27	Sulfolobus islandicus REY15A	0.006	0
		Sulfolobus islandicus M.16.27	Sulfolobus islandicus HVE10/4	0.006	0
		Sulfolobus islandicus M.14.25	Sulfolobus islandicus LAL14/1	0.006	0
		Sulfolobus islandicus M.16.27	Sulfolobus islandicus LAL14/1	0.006	0
247	Cluster_52	Sulfolobus islandicus M.14.25	Sulfolobus islandicus M.16.4	0.0004	0
248	Cluster_521	Sulfolobus islandicus M.16.4	Sulfolobus islandicus REY15A	0.0008	0
		Sulfolobus islandicus M.14.25	Sulfolobus islandicus REY15A	0.0008	0
		Sulfolobus islandicus M.14.25	Sulfolobus islandicus HVE10/4	0.0008	0
		Sulfolobus islandicus M.16.27	Sulfolobus islandicus REY15A	0.0008	0
		Sulfolobus islandicus M.16.27	Sulfolobus islandicus HVE10/4	0.0008	0
		Sulfolobus islandicus M.16.4	Sulfolobus islandicus HVE10/4	0.0008	0
249	Cluster_5223	Sulfolobus islandicus Y.N.15.51	Sulfolobus islandicus L.S.2.15	0.0045	0
		Sulfolobus islandicus Y.G.57.14	Sulfolobus islandicus Y.N.15.51	0.0045	0
250	Cluster_5343	Sulfolobus islandicus M.16.4	Sulfolobus islandicus REY15A	0.0025	0
		Sulfolobus islandicus M.14.25	Sulfolobus islandicus Y.N.15.51	0.0025	0
		Sulfolobus islandicus REY15A	Sulfolobus islandicus HVE10/4	0.0025	0
		Sulfolobus islandicus M.16.27	Sulfolobus islandicus Y.N.15.51	0.0025	0
		Sulfolobus islandicus M.14.25	Sulfolobus islandicus L.S.2.15	0.0025	0
		Sulfolobus islandicus M.16.27	Sulfolobus islandicus L.S.2.15	0.0025	0
		Sulfolobus islandicus REY15A	Sulfolobus islandicus LAL14/1	0.0031	0
		Sulfolobus islandicus L.S.2.15	Sulfolobus islandicus REY15A	0.0076	0.0075
		Sulfolobus islandicus Y.N.15.51	Sulfolobus islandicus REY15A	0.0076	0.0075
251	Cluster_542	Sulfolobus islandicus Y.G.57.14	Sulfolobus islandicus L.S.2.15	0.0008	0
		Sulfolobus islandicus REY15A	Sulfolobus islandicus LAL14/1	0.0008	0
		Sulfolobus islandicus HVE10/4	Sulfolobus islandicus LAL14/1	0.0008	0
252	Cluster_5461	Sulfolobus islandicus Y.N.15.51	Sulfolobus islandicus L.S.2.15	0.0026	0
		Sulfolobus islandicus Y.G.57.14	Sulfolobus islandicus LAL14/1	0.0026	0
		Sulfolobus islandicus M.14.25	Sulfolobus islandicus Y.G.57.14	0.0026	0
		Sulfolobus islandicus M.14.25	Sulfolobus islandicus Y.N.15.51	0.0026	0
		Sulfolobus islandicus Y.G.57.14	Sulfolobus islandicus L.S.2.15	0.0026	0
		Sulfolobus islandicus Y.N.15.51	Sulfolobus islandicus HVE10/4	0.0026	0
		Sulfolobus islandicus Y.G.57.14	Sulfolobus islandicus HVE10/4	0.0026	0
		Sulfolobus islandicus Y.G.57.14	Sulfolobus islandicus M.16.4	0.0026	0
		Sulfolobus islandicus Y.N.15.51	Sulfolobus islandicus LAL14/1	0.0026	0
		Sulfolobus islandicus M.16.27	Sulfolobus islandicus Y.N.15.51	0.0026	0
		Sulfolobus islandicus M.16.4	Sulfolobus islandicus Y.N.15.51	0.0026	0
		Sulfolobus islandicus Y.G.57.14	Sulfolobus islandicus M.16.27	0.0026	0
		Sulfolobus islandicus Y.N.15.51	Sulfolobus islandicus REY15A	0.0026	0
		Sulfolobus islandicus Y.G.57.14	Sulfolobus islandicus REY15A	0.0026	0
253	Cluster_5482	Sulfolobus islandicus M.14.25	Sulfolobus islandicus M.16.4	0.0025	0
		Sulfolobus islandicus Y.N.15.51	Sulfolobus islandicus L.S.2.15	0.0025	0
		Sulfolobus islandicus L.S.2.15	Sulfolobus islandicus LAL14/1	0.0025	0
		Sulfolobus islandicus M.14.25	Sulfolobus islandicus Y.G.57.14	0.0025	0
		Sulfolobus islandicus M.14.25	Sulfolobus islandicus M.16.27	0.0025	0
		Sulfolobus islandicus M.14.25	Sulfolobus islandicus Y.N.15.51	0.0025	0
		Sulfolobus islandicus Y.G.57.14	Sulfolobus islandicus L.S.2.15	0.0025	0
		Sulfolobus islandicus M.14.25	Sulfolobus islandicus REY15A	0.0025	0
		Sulfolobus islandicus L.S.2.15	Sulfolobus islandicus HVE10/4	0.0025	0
		Sulfolobus islandicus M.14.25	Sulfolobus islandicus HVE10/4	0.0025	0
		Sulfolobus islandicus L.S.2.15	Sulfolobus islandicus REY15A	0.0025	0
		Sulfolobus islandicus M.16.4	Sulfolobus islandicus L.S.2.15	0.0025	0
		Sulfolobus islandicus M.14.25	Sulfolobus islandicus LAL14/1	0.0025	0
		Sulfolobus islandicus M.16.27	Sulfolobus islandicus L.S.2.15	0.0025	0
		Sulfolobus islandicus M.14.25	Sulfolobus islandicus L.S.2.15	0.005	0
254	Cluster_551	Sulfolobus islandicus Y.N.15.51	Sulfolobus islandicus L.S.2.15	0.0015	0
		Sulfolobus islandicus Y.G.57.14	Sulfolobus islandicus L.S.2.15	0.0015	0
		Sulfolobus islandicus M.16.27	Sulfolobus islandicus Y.N.15.51	0.0031	0
		Sulfolobus islandicus Y.G.57.14	Sulfolobus islandicus M.16.27	0.0031	0
		Sulfolobus islandicus M.16.27	Sulfolobus islandicus L.S.2.15	0.0031	0
255	Cluster_5511	Sulfolobus islandicus HVE10/4	Sulfolobus islandicus LAL14/1	0.0026	0
256	Cluster_553	Sulfolobus islandicus M.14.25	Sulfolobus islandicus M.16.4	0.0015	0
		Sulfolobus islandicus M.16.4	Sulfolobus islandicus M.16.27	0.0015	0
257	Cluster_5562	Sulfolobus islandicus REY15A	Sulfolobus islandicus LAL14/1	0.0026	0
		Sulfolobus islandicus HVE10/4	Sulfolobus islandicus LAL14/1	0.0026	0
		Sulfolobus islandicus M.14.25	Sulfolobus islandicus M.16.4	0.0027	0
		Sulfolobus islandicus Y.N.15.51	Sulfolobus islandicus L.S.2.15	0.0027	0
		Sulfolobus islandicus Y.G.57.14	Sulfolobus islandicus Y.N.15.51	0.0027	0
258	Cluster_5639	Sulfolobus islandicus REY15A	Sulfolobus islandicus HVE10/4	0.0027	0
		Sulfolobus islandicus HVE10/4	Sulfolobus islandicus LAL14/1	0.0027	0
259	Cluster_5651	Sulfolobus islandicus REY15A	Sulfolobus islandicus HVE10/4	0.0031	0
		Sulfolobus islandicus HVE10/4	Sulfolobus islandicus LAL14/1	0.0031	0
		Sulfolobus islandicus Y.G.57.14	Sulfolobus islandicus M.16.4	0.015	0
260	Cluster_5670	Metallosphaera sedula DSM 5348	Metallosphaera sedula ARS120-1	0.0033	0
		Metallosphaera sedula DSM 5348	Metallosphaera sedula ARS120-2	0.0033	0
		Metallosphaera sedula SARC-M1	Metallosphaera sedula ARS120-2	0.0033	0
		Metallosphaera sedula SARC-M1	Metallosphaera sedula ARS120-1	0.0033	0
		Metallosphaera sedula ARS50-1	Metallosphaera sedula ARS120-2	0.0033	0
		Metallosphaera sedula ARS50-1	Metallosphaera sedula ARS120-1	0.0033	0
		Metallosphaera sedula ARS50-2	Metallosphaera sedula ARS120-1	0.0033	0
		Metallosphaera sedula ARS50-2	Metallosphaera sedula ARS120-2	0.0033	0
261	Cluster_5688	Sulfolobus islandicus M.14.25	Sulfolobus islandicus M.16.4	0.0032	0
		Sulfolobus islandicus REY15A	Sulfolobus islandicus LAL14/1	0.0032	0
		Sulfolobus islandicus REY15A	Sulfolobus islandicus HVE10/4	0.0032	0
		Sulfolobus islandicus M.16.27	Sulfolobus islandicus Y.N.15.51	0.0062	0
262	Cluster_571	Sulfolobus islandicus REY15A	Sulfolobus islandicus HVE10/4	0.0008	0
		Sulfolobus islandicus HVE10/4	Sulfolobus islandicus LAL14/1	0.0016	0
		Sulfolobus islandicus M.14.25	Sulfolobus islandicus Y.G.57.14	0.0022	0
		Sulfolobus islandicus Y.G.57.14	Sulfolobus islandicus M.16.4	0.0022	0
		Sulfolobus islandicus REY15A	Sulfolobus islandicus LAL14/1	0.0023	0
		Sulfolobus islandicus M.16.4	Sulfolobus islandicus L.S.2.15	0.003	0.0028
		Sulfolobus islandicus M.14.25	Sulfolobus islandicus L.S.2.15	0.003	0.0028
		Sulfolobus islandicus M.14.25	Sulfolobus islandicus HVE10/4	0.0031	0.0025
		Sulfolobus islandicus M.16.4	Sulfolobus islandicus HVE10/4	0.0031	0.0025
		Sulfolobus islandicus M.16.4	Sulfolobus islandicus REY15A	0.0039	0.0024
		Sulfolobus islandicus M.14.25	Sulfolobus islandicus REY15A	0.0039	0.0024
		Sulfolobus islandicus M.16.4	Sulfolobus islandicus LAL14/1	0.0046	0.0025
		Sulfolobus islandicus M.14.25	Sulfolobus islandicus LAL14/1	0.0046	0.0025
263	Cluster_5761	Sulfolobus islandicus Y.N.15.51	Sulfolobus islandicus L.S.2.15	0.0029	0
		Sulfolobus islandicus Y.G.57.14	Sulfolobus islandicus L.S.2.15	0.0029	0
		Sulfolobus islandicus M.16.4	Sulfolobus islandicus L.S.2.15	0.0029	0
		Sulfolobus islandicus Y.G.57.14	Sulfolobus islandicus M.16.4	0.0054	0
		Sulfolobus islandicus M.16.4	Sulfolobus islandicus Y.N.15.51	0.0054	0
264	Cluster_5763	Sulfolobus islandicus M.14.25	Sulfolobus islandicus M.16.4	0.0027	0
		Sulfolobus islandicus Y.N.15.51	Sulfolobus islandicus L.S.2.15	0.0027	0
		Saccharolobus solfataricus strain P2	Sulfolobus islandicus Y.N.15.51	0.0027	0
		Sulfolobus islandicus Y.G.57.14	Sulfolobus islandicus Y.N.15.51	0.0027	0
		Sulfolobus islandicus M.16.4	Sulfolobus islandicus M.16.27	0.0027	0
265	Cluster_578	Sulfolobus islandicus Y.N.15.51	Sulfolobus islandicus L.S.2.15	0.0015	0
		Sulfolobus islandicus Y.G.57.14	Sulfolobus islandicus Y.N.15.51	0.0015	0
266	Cluster_5780	Sulfolobus islandicus Y.G.57.14	Sulfolobus islandicus M.16.4	0.0028	0
		Sulfolobus islandicus M.16.4	Sulfolobus islandicus Y.N.15.51	0.0028	0
267	Cluster_579	Sulfolobus islandicus Y.G.57.14	Sulfolobus islandicus REY15A	0.0031	0.0025
268	Cluster_5794	Sulfolobus islandicus M.16.4	Sulfolobus islandicus REY15A	0.0029	0
		Sulfolobus islandicus M.14.25	Sulfolobus islandicus Y.N.15.51	0.0029	0
		Sulfolobus islandicus M.14.25	Sulfolobus islandicus REY15A	0.0029	0
		Sulfolobus islandicus M.14.25	Sulfolobus islandicus HVE10/4	0.0029	0
		Sulfolobus islandicus M.16.27	Sulfolobus islandicus Y.N.15.51	0.0029	0
		Sulfolobus islandicus M.16.4	Sulfolobus islandicus Y.N.15.51	0.0029	0
		Sulfolobus islandicus M.16.4	Sulfolobus islandicus L.S.2.15	0.0029	0
		Sulfolobus islandicus M.14.25	Sulfolobus islandicus L.S.2.15	0.0029	0
		Sulfolobus islandicus M.16.27	Sulfolobus islandicus REY15A	0.0029	0
		Sulfolobus islandicus M.16.27	Sulfolobus islandicus HVE10/4	0.0029	0
		Sulfolobus islandicus M.16.4	Sulfolobus islandicus HVE10/4	0.0029	0
		Sulfolobus islandicus M.16.27	Sulfolobus islandicus L.S.2.15	0.0029	0
		Sulfolobus islandicus M.16.4	Sulfolobus islandicus LAL14/1	0.0036	0
		Sulfolobus islandicus M.14.25	Sulfolobus islandicus LAL14/1	0.0036	0
		Sulfolobus islandicus M.16.27	Sulfolobus islandicus LAL14/1	0.0036	0
269	Cluster_5835	Sulfolobus islandicus M.14.25	Sulfolobus islandicus M.16.4	0.0029	0
		Sulfolobus islandicus Y.N.15.51	Sulfolobus islandicus L.S.2.15	0.0029	0
		Sulfolobus islandicus M.14.25	Sulfolobus islandicus M.16.27	0.0029	0
		Sulfolobus islandicus Y.G.57.14	Sulfolobus islandicus L.S.2.15	0.0029	0
		Sulfolobus islandicus M.16.4	Sulfolobus islandicus LAL14/1	0.0057	0
		Sulfolobus islandicus M.16.4	Sulfolobus islandicus REY15A	0.0057	0
		Sulfolobus islandicus M.16.27	Sulfolobus islandicus REY15A	0.0057	0
		Sulfolobus islandicus M.16.27	Sulfolobus islandicus HVE10/4	0.0057	0
		Sulfolobus islandicus M.16.4	Sulfolobus islandicus HVE10/4	0.0057	0
		Sulfolobus islandicus M.16.27	Sulfolobus islandicus LAL14/1	0.0057	0
		Sulfolobus islandicus M.14.25	Sulfolobus islandicus REY15A	0.0086	0
		Sulfolobus islandicus M.14.25	Sulfolobus islandicus HVE10/4	0.0086	0
		Sulfolobus islandicus M.14.25	Sulfolobus islandicus LAL14/1	0.0086	0
		Sulfolobus islandicus M.14.25	Sulfolobus islandicus Y.G.57.14	0.0114	0.0093
		Sulfolobus islandicus M.14.25	Sulfolobus islandicus Y.N.15.51	0.0114	0.0093
270	Cluster_5838	Sulfolobus islandicus Y.N.15.51	Sulfolobus islandicus L.S.2.15	0.0027	0
		Sulfolobus islandicus M.14.25	Sulfolobus islandicus Y.G.57.14	0.0027	0
		Sulfolobus islandicus M.14.25	Sulfolobus islandicus Y.N.15.51	0.0027	0
		Sulfolobus islandicus Y.G.57.14	Sulfolobus islandicus L.S.2.15	0.0027	0
		Sulfolobus islandicus REY15A	Sulfolobus islandicus HVE10/4	0.0027	0
		Sulfolobus islandicus Y.G.57.14	Sulfolobus islandicus M.16.4	0.0027	0
		Sulfolobus islandicus M.16.27	Sulfolobus islandicus Y.N.15.51	0.0027	0
		Sulfolobus islandicus M.16.4	Sulfolobus islandicus Y.N.15.51	0.0027	0
		Sulfolobus islandicus Y.G.57.14	Sulfolobus islandicus M.16.27	0.0027	0
271	Cluster_5840	Sulfolobus islandicus M.14.25	Sulfolobus islandicus M.16.27	0.0028	0
		Sulfolobus islandicus M.16.4	Sulfolobus islandicus M.16.27	0.0028	0
		Sulfolobus islandicus M.14.25	Sulfolobus islandicus M.16.4	0.0053	0
272	Cluster_5846	Sulfolobus islandicus Y.N.15.51	Sulfolobus islandicus L.S.2.15	0.0027	0
		Sulfolobus islandicus M.14.25	Sulfolobus islandicus Y.N.15.51	0.0027	0
		Sulfolobus islandicus M.16.27	Sulfolobus islandicus Y.N.15.51	0.0027	0
		Sulfolobus islandicus M.16.4	Sulfolobus islandicus Y.N.15.51	0.0027	0
		Sulfolobus islandicus Y.G.57.14	Sulfolobus islandicus Y.N.15.51	0.0027	0
273	Cluster_5853	Sulfolobus islandicus Y.G.57.14	Sulfolobus islandicus LAL14/1	0.0028	0
		Sulfolobus islandicus L.S.2.15	Sulfolobus islandicus LAL14/1	0.0028	0
		Sulfolobus islandicus M.14.25	Sulfolobus islandicus Y.G.57.14	0.0028	0
		Sulfolobus islandicus M.14.25	Sulfolobus islandicus Y.N.15.51	0.0028	0
		Sulfolobus islandicus L.S.2.15	Sulfolobus islandicus HVE10/4	0.0028	0
		Sulfolobus islandicus Y.N.15.51	Sulfolobus islandicus HVE10/4	0.0028	0
		Sulfolobus islandicus Y.G.57.14	Sulfolobus islandicus HVE10/4	0.0028	0
		Sulfolobus islandicus Y.G.57.14	Sulfolobus islandicus M.16.4	0.0028	0
		Sulfolobus islandicus Y.N.15.51	Sulfolobus islandicus LAL14/1	0.0028	0
		Sulfolobus islandicus L.S.2.15	Sulfolobus islandicus REY15A	0.0028	0
		Sulfolobus islandicus M.16.27	Sulfolobus islandicus Y.N.15.51	0.0028	0
		Sulfolobus islandicus M.16.4	Sulfolobus islandicus Y.N.15.51	0.0028	0
		Sulfolobus islandicus M.16.4	Sulfolobus islandicus L.S.2.15	0.0028	0
		Sulfolobus islandicus Y.G.57.14	Sulfolobus islandicus M.16.27	0.0028	0
		Sulfolobus islandicus M.14.25	Sulfolobus islandicus L.S.2.15	0.0028	0
		Sulfolobus islandicus Y.N.15.51	Sulfolobus islandicus REY15A	0.0028	0
		Sulfolobus islandicus Y.G.57.14	Sulfolobus islandicus REY15A	0.0028	0
		Sulfolobus islandicus M.16.27	Sulfolobus islandicus L.S.2.15	0.0028	0
274	Cluster_5856	Saccharolobus solfataricus strain P1	Saccharolobus solfataricus strain P2	0.0027	0
		Saccharolobus solfataricus strain P2	Saccharolobus solfataricus strain SULB	0.0027	0
		Saccharolobus solfataricus strain P2	Saccharolobus solfataricus strain 98/2	0.0027	0
		Saccharolobus solfataricus strain SULA	Saccharolobus solfataricus strain P2	0.0027	0
		Saccharolobus solfataricus strain SULC	Saccharolobus solfataricus strain P2	0.0027	0
275	Cluster_5857	Sulfolobus islandicus M.16.4	Sulfolobus islandicus LAL14/1	0.0029	0
		Sulfolobus islandicus M.16.4	Sulfolobus islandicus REY15A	0.0029	0
		Sulfolobus islandicus Y.G.57.14	Sulfolobus islandicus L.S.2.15	0.0029	0
		Sulfolobus islandicus M.14.25	Sulfolobus islandicus REY15A	0.0029	0
		Sulfolobus islandicus M.14.25	Sulfolobus islandicus HVE10/4	0.0029	0
		Sulfolobus islandicus M.16.27	Sulfolobus islandicus REY15A	0.0029	0
		Sulfolobus islandicus M.16.27	Sulfolobus islandicus HVE10/4	0.0029	0
		Sulfolobus islandicus M.16.4	Sulfolobus islandicus HVE10/4	0.0029	0
		Sulfolobus islandicus M.14.25	Sulfolobus islandicus LAL14/1	0.0029	0
		Sulfolobus islandicus M.16.27	Sulfolobus islandicus LAL14/1	0.0029	0
		Sulfolobus islandicus Y.G.57.14	Sulfolobus islandicus Y.N.15.51	0.0059	0
		Sulfolobus islandicus Y.N.15.51	Sulfolobus islandicus L.S.2.15	0.0088	0
		Sulfolobus islandicus L.S.2.15	Sulfolobus islandicus LAL14/1	0.0117	0.0098
		Sulfolobus islandicus M.14.25	Sulfolobus islandicus Y.N.15.51	0.0117	0.0098
		Sulfolobus islandicus L.S.2.15	Sulfolobus islandicus HVE10/4	0.0117	0.0098
		Sulfolobus islandicus L.S.2.15	Sulfolobus islandicus REY15A	0.0117	0.0098
		Sulfolobus islandicus M.16.27	Sulfolobus islandicus Y.N.15.51	0.0117	0.0098
		Sulfolobus islandicus M.16.4	Sulfolobus islandicus Y.N.15.51	0.0117	0.0098
		Sulfolobus islandicus Y.N.15.51	Sulfolobus islandicus HVE10/4	0.0147	0.0098
		Sulfolobus islandicus Y.N.15.51	Sulfolobus islandicus LAL14/1	0.0147	0.0098
		Sulfolobus islandicus Y.N.15.51	Sulfolobus islandicus REY15A	0.0147	0.0098
276	Cluster_587	Sulfolobus islandicus M.14.25	Sulfolobus islandicus M.16.27	0.0008	0
		Sulfolobus islandicus REY15A	Sulfolobus islandicus HVE10/4	0.0008	0
		Sulfolobus islandicus M.16.4	Sulfolobus islandicus M.16.27	0.0008	0
		Sulfolobus islandicus M.14.25	Sulfolobus islandicus M.16.4	0.0017	0
277	Cluster_5874	Sulfolobus islandicus M.14.25	Sulfolobus islandicus M.16.4	0.0029	0
278	Cluster_5889	Sulfolobus islandicus REY15A	Sulfolobus islandicus LAL14/1	0.0035	0
279	Cluster_5890	Sulfolobus islandicus Y.N.15.51	Sulfolobus islandicus L.S.2.15	0.0029	0
		Sulfolobus islandicus Y.G.57.14	Sulfolobus islandicus Y.N.15.51	0.0029	0
280	Cluster_5941	Sulfolobus islandicus M.16.4	Sulfolobus islandicus REY15A	0.0029	0
		Sulfolobus islandicus Y.G.57.14	Sulfolobus islandicus LAL14/1	0.0029	0
		Sulfolobus islandicus L.S.2.15	Sulfolobus islandicus LAL14/1	0.0029	0
		Sulfolobus islandicus REY15A	Sulfolobus islandicus LAL14/1	0.0029	0
		Sulfolobus islandicus L.S.2.15	Sulfolobus islandicus HVE10/4	0.0029	0
		Sulfolobus islandicus REY15A	Sulfolobus islandicus HVE10/4	0.0029	0
		Sulfolobus islandicus Y.G.57.14	Sulfolobus islandicus HVE10/4	0.0029	0
		Sulfolobus islandicus Y.G.57.14	Sulfolobus islandicus M.16.4	0.0029	0
		Sulfolobus islandicus M.16.4	Sulfolobus islandicus L.S.2.15	0.0029	0
		Sulfolobus islandicus L.S.2.15	Sulfolobus islandicus REY15A	0.0059	0
		Sulfolobus islandicus Y.G.57.14	Sulfolobus islandicus REY15A	0.0059	0
281	Cluster_5946	Sulfolobus islandicus Y.N.15.51	Sulfolobus islandicus L.S.2.15	0.0028	0
		Sulfolobus islandicus Y.G.57.14	Sulfolobus islandicus LAL14/1	0.0028	0
		Sulfolobus islandicus L.S.2.15	Sulfolobus islandicus LAL14/1	0.0028	0
		Sulfolobus islandicus M.14.25	Sulfolobus islandicus Y.G.57.14	0.0028	0
		Sulfolobus islandicus L.S.2.15	Sulfolobus islandicus HVE10/4	0.0028	0
		Sulfolobus islandicus Y.G.57.14	Sulfolobus islandicus HVE10/4	0.0028	0
		Sulfolobus islandicus Y.G.57.14	Sulfolobus islandicus M.16.4	0.0028	0
		Sulfolobus islandicus L.S.2.15	Sulfolobus islandicus REY15A	0.0028	0
		Sulfolobus islandicus M.16.4	Sulfolobus islandicus L.S.2.15	0.0028	0
		Sulfolobus islandicus Y.G.57.14	Sulfolobus islandicus M.16.27	0.0028	0
		Sulfolobus islandicus M.14.25	Sulfolobus islandicus L.S.2.15	0.0028	0
		Sulfolobus islandicus Y.G.57.14	Sulfolobus islandicus Y.N.15.51	0.0028	0
		Sulfolobus islandicus Y.G.57.14	Sulfolobus islandicus REY15A	0.0028	0
		Sulfolobus islandicus M.16.27	Sulfolobus islandicus L.S.2.15	0.0028	0
		Sulfolobus islandicus M.14.25	Sulfolobus islandicus Y.N.15.51	0.0055	0
		Sulfolobus islandicus Y.N.15.51	Sulfolobus islandicus HVE10/4	0.0055	0
		Sulfolobus islandicus Y.N.15.51	Sulfolobus islandicus LAL14/1	0.0055	0
		Sulfolobus islandicus M.16.27	Sulfolobus islandicus Y.N.15.51	0.0055	0
		Sulfolobus islandicus M.16.4	Sulfolobus islandicus Y.N.15.51	0.0055	0
		Sulfolobus islandicus Y.N.15.51	Sulfolobus islandicus REY15A	0.0055	0
282	Cluster_6005	Sulfolobus islandicus M.16.4	Sulfolobus islandicus LAL14/1	0.0029	0
		Sulfolobus islandicus M.16.4	Sulfolobus islandicus REY15A	0.0029	0
		Sulfolobus islandicus M.14.25	Sulfolobus islandicus Y.G.57.14	0.0029	0
		Sulfolobus islandicus M.14.25	Sulfolobus islandicus REY15A	0.0029	0
		Sulfolobus islandicus Y.G.57.14	Sulfolobus islandicus M.16.4	0.0029	0
		Sulfolobus islandicus M.14.25	Sulfolobus islandicus HVE10/4	0.0029	0
		Sulfolobus islandicus M.16.4	Sulfolobus islandicus L.S.2.15	0.0029	0
		Sulfolobus islandicus M.14.25	Sulfolobus islandicus L.S.2.15	0.0029	0
		Sulfolobus islandicus M.16.4	Sulfolobus islandicus HVE10/4	0.0029	0
		Sulfolobus islandicus M.14.25	Sulfolobus islandicus LAL14/1	0.0029	0
		Sulfolobus islandicus Y.G.57.14	Sulfolobus islandicus LAL14/1	0.0059	0
		Sulfolobus islandicus L.S.2.15	Sulfolobus islandicus LAL14/1	0.0059	0
		Sulfolobus islandicus L.S.2.15	Sulfolobus islandicus HVE10/4	0.0059	0
		Sulfolobus islandicus Y.G.57.14	Sulfolobus islandicus HVE10/4	0.0059	0
		Sulfolobus islandicus L.S.2.15	Sulfolobus islandicus REY15A	0.0059	0
		Sulfolobus islandicus Y.G.57.14	Sulfolobus islandicus REY15A	0.0059	0
283	Cluster_6017	Sulfolobus islandicus M.16.4	Sulfolobus islandicus LAL14/1	0.0031	0
		Sulfolobus islandicus Y.G.57.14	Sulfolobus islandicus LAL14/1	0.0031	0
		Sulfolobus islandicus L.S.2.15	Sulfolobus islandicus LAL14/1	0.0031	0
		Sulfolobus islandicus REY15A	Sulfolobus islandicus LAL14/1	0.0031	0
		Sulfolobus islandicus Y.G.57.14	Sulfolobus islandicus M.16.27	0.0031	0
		Sulfolobus islandicus M.16.27	Sulfolobus islandicus REY15A	0.0031	0
		Sulfolobus islandicus M.16.4	Sulfolobus islandicus M.16.27	0.0031	0
		Sulfolobus islandicus M.16.27	Sulfolobus islandicus L.S.2.15	0.0031	0
		Sulfolobus islandicus M.16.27	Sulfolobus islandicus LAL14/1	0.0062	0
284	Cluster_6044	Sulfolobus islandicus M.14.25	Sulfolobus islandicus Y.G.57.14	0.0029	0
		Sulfolobus islandicus M.14.25	Sulfolobus islandicus Y.N.15.51	0.0029	0
		Sulfolobus islandicus Y.G.57.14	Sulfolobus islandicus M.16.4	0.0029	0
		Sulfolobus islandicus M.16.4	Sulfolobus islandicus Y.N.15.51	0.0029	0
		Sulfolobus islandicus M.16.4	Sulfolobus islandicus L.S.2.15	0.0029	0
		Sulfolobus islandicus M.14.25	Sulfolobus islandicus L.S.2.15	0.0029	0
		Sulfolobus islandicus M.14.25	Sulfolobus islandicus M.16.27	0.0056	0
		Sulfolobus islandicus M.16.4	Sulfolobus islandicus M.16.27	0.0056	0
		Sulfolobus islandicus M.16.27	Sulfolobus islandicus Y.N.15.51	0.0086	0
		Sulfolobus islandicus Y.G.57.14	Sulfolobus islandicus M.16.27	0.0086	0
		Sulfolobus islandicus M.16.27	Sulfolobus islandicus L.S.2.15	0.0086	0
285	Cluster_6192	Sulfolobus islandicus M.14.25	Sulfolobus islandicus M.16.4	0.003	0
		Sulfolobus islandicus M.14.25	Sulfolobus islandicus Y.G.57.14	0.003	0
		Sulfolobus islandicus M.14.25	Sulfolobus islandicus Y.N.15.51	0.003	0
		Sulfolobus islandicus M.14.25	Sulfolobus islandicus REY15A	0.003	0
		Sulfolobus islandicus M.14.25	Sulfolobus islandicus HVE10/4	0.003	0
		Sulfolobus islandicus M.16.27	Sulfolobus islandicus Y.N.15.51	0.003	0
		Sulfolobus islandicus Y.G.57.14	Sulfolobus islandicus M.16.27	0.003	0
		Sulfolobus islandicus M.14.25	Sulfolobus islandicus L.S.2.15	0.003	0
		Sulfolobus islandicus M.16.27	Sulfolobus islandicus REY15A	0.003	0
		Sulfolobus islandicus M.16.27	Sulfolobus islandicus HVE10/4	0.003	0
		Sulfolobus islandicus M.16.4	Sulfolobus islandicus M.16.27	0.003	0
		Sulfolobus islandicus M.16.27	Sulfolobus islandicus L.S.2.15	0.003	0
		Sulfolobus islandicus M.14.25	Sulfolobus islandicus LAL14/1	0.0039	0
		Sulfolobus islandicus M.16.27	Sulfolobus islandicus LAL14/1	0.0039	0
		Acidianus hospitalis W1	Sulfolobus islandicus M.16.27	1.6998	1.3954
		Acidianus hospitalis W1	Sulfolobus islandicus L.S.2.15	2.6467	1.4685
		Acidianus hospitalis W1	Sulfolobus islandicus HVE10/4	2.6467	1.4685
		Acidianus hospitalis W1	Sulfolobus islandicus REY15A	2.6467	1.4685
		Acidianus hospitalis W1	Sulfolobus islandicus Y.N.15.51	2.6467	1.4685
		Metallosphaera sedula ARS50-1	Sulfolobus islandicus M.16.27	3.431	2.9938
		Sulfolobus islandicus M.16.27	Metallosphaera sedula DSM 5348	3.431	2.9938
		Sulfolobus islandicus M.16.27	Metallosphaera sedula ARS120-2	3.431	2.9938
		Sulfolobus islandicus M.14.25	Metallosphaera sedula ARS120-1	3.431	2.9938
		Sulfolobus islandicus M.14.25	Metallosphaera sedula DSM 5348	3.431	2.9938
		Metallosphaera sedula ARS50-2	Sulfolobus islandicus M.14.25	3.431	2.9938
		Metallosphaera sedula SARC-M1	Sulfolobus islandicus M.16.27	3.431	2.9938
		Metallosphaera sedula ARS50-2	Sulfolobus islandicus M.16.27	3.431	2.9938
		Metallosphaera sedula ARS50-1	Sulfolobus islandicus M.14.25	3.431	2.9938
		Sulfolobus islandicus M.14.25	Metallosphaera sedula ARS120-2	3.431	2.9938
		Metallosphaera sedula SARC-M1	Sulfolobus islandicus M.14.25	3.431	2.9938
		Sulfolobus islandicus M.16.27	Metallosphaera sedula ARS120-1	3.431	2.9938
		Saccharolobus solfataricus strain P2	Metallosphaera sedula DSM 5348	4.0853	1.8075
		Saccharolobus solfataricus strain P1	Metallosphaera sedula ARS120-2	4.0853	1.8075
		Saccharolobus solfataricus strain P2	Metallosphaera sedula ARS120-2	4.0853	1.8075
		Saccharolobus solfataricus strain P1	Metallosphaera sedula DSM 5348	4.0853	1.8075
		Saccharolobus solfataricus strain P1	Metallosphaera sedula ARS50-1	4.0853	1.8075
		Saccharolobus solfataricus strain P1	Metallosphaera sedula ARS120-1	4.0853	1.8075
		Saccharolobus solfataricus strain P2	Metallosphaera sedula ARS120-1	4.0853	1.8075
		Metallosphaera sedula ARS50-2	Saccharolobus solfataricus strain P1	4.0864	2.4408
		Metallosphaera sedula ARS50-1	Saccharolobus solfataricus strain P2	4.0864	2.4408
		Metallosphaera sedula SARC-M1	Saccharolobus solfataricus strain P2	4.0864	2.4408
		Metallosphaera sedula SARC-M1	Saccharolobus solfataricus strain P1	4.0864	2.4408
		Metallosphaera sedula ARS50-2	Saccharolobus solfataricus strain P2	4.0864	2.4408
		Sulfolobus islandicus Y.G.57.14	Metallosphaera sedula DSM 5348	4.7925	2.0223
		Metallosphaera sedula ARS50-1	Sulfolobus islandicus REY15A	4.7925	2.0223
		Metallosphaera sedula ARS50-2	Sulfolobus islandicus REY15A	4.7925	2.0223
		Metallosphaera sedula ARS50-1	Sulfolobus islandicus L.S.2.15	4.7925	2.0223
		Metallosphaera sedula SARC-M1	Sulfolobus islandicus HVE10/4	4.7925	2.0223
		Metallosphaera sedula SARC-M1	Sulfolobus islandicus Y.G.57.14	4.7925	2.0223
		Sulfolobus islandicus L.S.2.15	Metallosphaera sedula ARS120-2	4.7925	2.0223
		Metallosphaera sedula DSM 5348	Sulfolobus islandicus HVE10/4	4.7925	2.0223
		Metallosphaera sedula ARS120-2	Sulfolobus islandicus REY15A	4.7925	2.0223
		Sulfolobus islandicus L.S.2.15	Metallosphaera sedula ARS120-1	4.7925	2.0223
		Metallosphaera sedula ARS50-2	Sulfolobus islandicus M.16.4	4.7925	2.0223
		Metallosphaera sedula DSM 5348	Sulfolobus islandicus REY15A	4.7925	2.0223
		Sulfolobus islandicus M.16.4	Metallosphaera sedula ARS120-2	4.7925	2.0223
		Sulfolobus islandicus Y.N.15.51	Metallosphaera sedula ARS120-1	4.7925	2.0223
		Metallosphaera sedula DSM 5348	Sulfolobus islandicus Y.N.15.51	4.7925	2.0223
		Sulfolobus islandicus REY15A	Metallosphaera sedula ARS120-1	4.7925	2.0223
		Sulfolobus islandicus Y.G.57.14	Metallosphaera sedula ARS120-1	4.7925	2.0223
		Metallosphaera sedula SARC-M1	Sulfolobus islandicus L.S.2.15	4.7925	2.0223
		Metallosphaera sedula ARS50-1	Sulfolobus islandicus Y.G.57.14	4.7925	2.0223
		Metallosphaera sedula SARC-M1	Sulfolobus islandicus M.16.4	4.7925	2.0223
		Sulfolobus islandicus M.16.4	Metallosphaera sedula ARS120-1	4.7925	2.0223
		Metallosphaera sedula ARS50-2	Sulfolobus islandicus HVE10/4	4.7925	2.0223
		Metallosphaera sedula ARS50-2	Sulfolobus islandicus L.S.2.15	4.7925	2.0223
		Sulfolobus islandicus M.16.4	Metallosphaera sedula DSM 5348	4.7925	2.0223
		Metallosphaera sedula ARS50-2	Sulfolobus islandicus Y.N.15.51	4.7925	2.0223
		Metallosphaera sedula ARS120-2	Sulfolobus islandicus HVE10/4	4.7925	2.0223
		Metallosphaera sedula SARC-M1	Sulfolobus islandicus REY15A	4.7925	2.0223
		Metallosphaera sedula ARS50-2	Sulfolobus islandicus Y.G.57.14	4.7925	2.0223
		Metallosphaera sedula ARS50-1	Sulfolobus islandicus Y.N.15.51	4.7925	2.0223
		Metallosphaera sedula ARS50-1	Sulfolobus islandicus M.16.4	4.7925	2.0223
		Metallosphaera sedula SARC-M1	Sulfolobus islandicus Y.N.15.51	4.7925	2.0223
		Metallosphaera sedula ARS120-1	Sulfolobus islandicus HVE10/4	4.7925	2.0223
		Sulfolobus islandicus Y.G.57.14	Metallosphaera sedula ARS120-2	4.7925	2.0223
		Metallosphaera sedula ARS50-1	Sulfolobus islandicus HVE10/4	4.7925	2.0223
		Metallosphaera sedula DSM 5348	Sulfolobus islandicus L.S.2.15	4.7925	2.0223
		Sulfolobus islandicus Y.N.15.51	Metallosphaera sedula ARS120-2	4.7925	2.0223
286	Cluster_6200	Sulfolobus islandicus M.14.25	Sulfolobus islandicus M.16.27	0.003	0
		Sulfolobus islandicus M.16.27	Sulfolobus islandicus Y.N.15.51	0.003	0
		Sulfolobus islandicus Y.G.57.14	Sulfolobus islandicus M.16.27	0.003	0
		Sulfolobus islandicus M.16.27	Sulfolobus islandicus REY15A	0.003	0
		Sulfolobus islandicus M.16.27	Sulfolobus islandicus HVE10/4	0.003	0
		Sulfolobus islandicus M.16.4	Sulfolobus islandicus M.16.27	0.003	0
		Sulfolobus islandicus M.16.27	Sulfolobus islandicus L.S.2.15	0.003	0
		Sulfolobus islandicus M.16.27	Sulfolobus islandicus LAL14/1	0.003	0
287	Cluster_6203	Sulfolobus islandicus REY15A	Sulfolobus islandicus HVE10/4	0.0033	0
		Sulfolobus islandicus HVE10/4	Sulfolobus islandicus LAL14/1	0.0033	0
288	Cluster_6233	Sulfolobus islandicus REY15A	Sulfolobus islandicus LAL14/1	0.0032	0
289	Cluster_6264	Sulfolobus islandicus Y.N.15.51	Sulfolobus islandicus L.S.2.15	0.003	0
		Sulfolobus islandicus M.14.25	Sulfolobus islandicus Y.N.15.51	0.003	0
		Sulfolobus islandicus Y.N.15.51	Sulfolobus islandicus HVE10/4	0.003	0
		Sulfolobus islandicus Y.N.15.51	Sulfolobus islandicus LAL14/1	0.003	0
		Sulfolobus islandicus M.16.27	Sulfolobus islandicus Y.N.15.51	0.003	0
		Sulfolobus islandicus M.16.4	Sulfolobus islandicus Y.N.15.51	0.003	0
		Sulfolobus islandicus Y.G.57.14	Sulfolobus islandicus Y.N.15.51	0.003	0
		Sulfolobus islandicus Y.N.15.51	Sulfolobus islandicus REY15A	0.003	0
290	Cluster_6270	Sulfolobus islandicus M.16.4	Sulfolobus islandicus REY15A	0.003	0
		Sulfolobus islandicus M.14.25	Sulfolobus islandicus REY15A	0.003	0
		Sulfolobus islandicus REY15A	Sulfolobus islandicus LAL14/1	0.003	0
		Sulfolobus islandicus REY15A	Sulfolobus islandicus HVE10/4	0.003	0
		Sulfolobus islandicus L.S.2.15	Sulfolobus islandicus REY15A	0.003	0
		Sulfolobus islandicus M.16.27	Sulfolobus islandicus REY15A	0.003	0
		Sulfolobus islandicus Y.N.15.51	Sulfolobus islandicus REY15A	0.003	0
		Sulfolobus islandicus Y.G.57.14	Sulfolobus islandicus REY15A	0.003	0
291	Cluster_6305	Sulfolobus islandicus REY15A	Sulfolobus islandicus LAL14/1	0.0033	0
		Sulfolobus islandicus HVE10/4	Sulfolobus islandicus LAL14/1	0.0033	0
292	Cluster_6306	Saccharolobus solfataricus strain P1	Saccharolobus solfataricus strain 98/2	0.0033	0
		Saccharolobus solfataricus strain P2	Saccharolobus solfataricus strain SULB	0.0033	0
		Saccharolobus solfataricus strain P1	Saccharolobus solfataricus strain SULB	0.0033	0
		Saccharolobus solfataricus strain P1	Saccharolobus solfataricus strain SULC	0.0033	0
		Saccharolobus solfataricus strain P2	Saccharolobus solfataricus strain 98/2	0.0033	0
		Saccharolobus solfataricus strain SULA	Saccharolobus solfataricus strain P2	0.0033	0
		Saccharolobus solfataricus strain P1	Saccharolobus solfataricus strain SULA	0.0033	0
		Saccharolobus solfataricus strain SULC	Saccharolobus solfataricus strain P2	0.0033	0
		Sulfolobus islandicus Y.N.15.51	Sulfolobus islandicus L.S.2.15	0.0066	0
		Sulfolobus islandicus L.S.2.15	Sulfolobus islandicus LAL14/1	0.0066	0
		Sulfolobus islandicus Y.G.57.14	Sulfolobus islandicus L.S.2.15	0.0066	0
		Sulfolobus islandicus L.S.2.15	Sulfolobus islandicus HVE10/4	0.0066	0
		Sulfolobus islandicus L.S.2.15	Sulfolobus islandicus REY15A	0.0066	0
		Sulfolobus islandicus M.16.4	Sulfolobus islandicus L.S.2.15	0.0066	0
		Sulfolobus islandicus M.14.25	Sulfolobus islandicus L.S.2.15	0.0066	0
		Sulfolobus islandicus M.16.27	Sulfolobus islandicus L.S.2.15	0.0066	0
293	Cluster_6332	Sulfolobus islandicus M.14.25	Sulfolobus islandicus M.16.27	0.0031	0
		Sulfolobus islandicus Y.G.57.14	Sulfolobus islandicus L.S.2.15	0.0031	0
		Sulfolobus islandicus M.16.27	Sulfolobus islandicus REY15A	0.0031	0
		Sulfolobus islandicus M.16.27	Sulfolobus islandicus HVE10/4	0.0031	0
		Sulfolobus islandicus M.16.4	Sulfolobus islandicus M.16.27	0.0031	0
		Sulfolobus islandicus M.16.27	Sulfolobus islandicus LAL14/1	0.0031	0
		Sulfolobus islandicus Y.G.57.14	Sulfolobus islandicus Y.N.15.51	0.0063	0
		Sulfolobus islandicus Y.N.15.51	Sulfolobus islandicus L.S.2.15	0.0095	0
294	Cluster_6359	Sulfolobus islandicus Y.N.15.51	Sulfolobus islandicus L.S.2.15	0.0031	0
		Sulfolobus islandicus M.16.4	Sulfolobus islandicus L.S.2.15	0.0031	0
		Sulfolobus islandicus M.14.25	Sulfolobus islandicus L.S.2.15	0.0031	0
		Sulfolobus islandicus M.14.25	Sulfolobus islandicus Y.N.15.51	0.0059	0
		Sulfolobus islandicus M.16.4	Sulfolobus islandicus Y.N.15.51	0.0059	0
295	Cluster_6370	Sulfolobus islandicus Y.G.57.14	Sulfolobus islandicus L.S.2.15	0.0032	0
296	Cluster_6371	Sulfolobus islandicus M.16.4	Sulfolobus islandicus LAL14/1	0.0033	0
		Sulfolobus islandicus Y.G.57.14	Sulfolobus islandicus LAL14/1	0.0033	0
[truncated: 414 more rows]
