# Supplementary material for: Interplay of Various Evolutionary Modes in Genome Diversification and Adaptive Evolution of the Family Sulfolobaceae
Source: Front Microbiol. 2021 Jun 25;12:639995. doi: 10.3389/fmicb.2021.639995 (PMC8267890; doi:10.3389/fmicb.2021.639995)
Supplement: Supplementary file 8 [file Table_8.XLSX]

## Sheet: supplementary table 8A
Supplementary Table 8A: Description of the 3 recombinant core gene clusters under adaptive evolution (p in LRT-test<0.05).Details of the table have been described below.
Cluster	Molecular function	Source of the Recombinant Sequence	Source of the Minor Parental Sequence	Source of the Major Parental Sequence	Source of the Positively selected sequence pairsb
					Strain 1	Strain 2
2201	Ketol-acid reducto isomerase	UKN	Unknown	S.A. SUSAZ	S.I. Y.N.15.51	S.I. L.S.2.15, S.I. HVE10/4, S.I. REY15A
					S.I. M.14.25	S.I. Y.N.15.51
					S.I. Y.G.57.14	S.I. L.S.2.15, S.I. Y.N.15.51
					S.I. M.16.27	S.I. Y.N.15.51
					S.I. M.16.4	S.I. Y.N.15.51
2521	TIGR00269 family protein	UKN	S.A. Ron12 I	UKN	S.I. M.14.25	S.I. REY15A
					S.I. L.S.2.15	S.I. REY15A
					S.I. Y.N.15.51	S.I. REY15A
					S.I. Y.G.57.14	S.I. REY15A
4527	Superoxide dismutase	S.T. str. 7	A.H. W1	S.I. Y.N.15.51a	S.I. Y.N.15.51	S.I. L.S.2.15, S.I. HVE10/4, S.I. LAL14/1, S.I. REY15A
					S.I. M.14.25	S.I. Y.N.15.51
					S.I. M.16.4	S.I. Y.N.15.51
					S.I. Y.G.57.14	S.I. Y.N.15.51
S.I. represents Sulfolobus islandicus, S.S. represents Saccharolobus solfataricus, S.A. represents Sulfolobus acidocaldarius, S.T. represents Sulfolobus tokodaii, S.A20 represents Sulfolobus sp. A20, M.C. represents Metallosphaera cuprina, M.S. represents Metallosphaera sedula, A.M. represents Acidianus manzaensis, and A.H. represents Acidianus hospitalis. (The strain designation for a particular…
UKN means ‘Unknown’. The sequence listed as ‘unknown’ was used to infer the existence of a missing parental sequence.
a' means that a particular major or minor parent of the recombination event is under positive selection pressure.
b' means The pairs should be made between the one strain from column ‘Strain 1’ and any one strain from corresponding column ‘Strain 2’.

## Sheet: supplementary table 8B
Supplementary Table 8B: Description of the 19 non-recombinant core gene clusters under adaptive evolution (p in LRT-test<0.05). Details of the table have been described below.
Cluster	Molecular function	Source of the Positively selected sequence pairse
		Strain 1	Strain 2
2890a	Ribokinase	S.I. M.16.4	S.I. M.14.25, S.I. LAL14/1, S.I. REY15A, S.I. HVE10/4, S.I. M.16.27
3623a	Peptidylprolyl isomerase	S.I. M.14.25	S.I. M.16.4, S.I. M.16.27, S.I. REY15A, S.I. HVE10/4
		S.I. M.16.4	S.I. REY15A, S.I. HVE10/4
		S.I. M.16.27	S.I. REY15A, S.I. HVE10/4
4974a	RNA-binding protein	S.I. Y.N.15.51	S.I. L.S.2.15
		S.I. Y.G.57.14	S.I. L.S.2.15, S.I. Y.N.15.51
1247c	Elongation factor 1-alpha	S.A. Ron12 I	S.A. DSM 639, S.A. N8
		S.S. strain P1	S.S. strain 98/2, S.S. strain SULB, S.S. strain SULC, S.S. strain SULA
		S.S. strain P2	S.S. strain SULB, S.S. strain 98/2
		S.S. strain SULA	S.S. strain P2
		S.S. strain SULC	S.S. strain P2
1832a	cystathionine gamma-synthase	S.I. M.14.25	S.I. M.16.4
		S.I. Y.N.15.51	S.I. L.S.2.15
		S.I. Y.G.57.14	S.I. Y.N.15.51
		S.I. M.16.4	S.I. M.16.27
1830a	Aminotransferase class V-fold PLP-dependent enzyme	S.I. M.16.4	S.I. REY15A
		S.I. REY15A	S.I. LAL14/1, S.I. HVE10/4
		S.I. L.S.2.15	S.I. REY15A
		S.I. M.16.27	S.I. REY15A
		S.I. Y.N.15.51	S.I. REY15A
		S.I. Y.G.57.14	S.I. REY15A
1879b	succinate semialdehyde reductase	S.S. strain P1	S.I. M.16.27, S.I. Y.N.15.51, S.I. M.14.25, S.I. Y.G.57.14, S.I. HVE10/4, S.I. M.16.4, S.I. LAL14/1, S.I. REY15A, S.I. L.S.2.15
		S.I. M.14.25	S.I. M.16.4, S.I. Y.G.57.14, S.I. Y.N.15.51, S.I. REY15A, S.I. HVE10/4, S.I. L.S.2.15, S.I. LAL14/1
		S.I. Y.N.15.51	S.I. L.S.2.15, S.I. HVE10/4, S.I. LAL14/1, S.I. REY15A
		S.S. strain P2	S.I. M.16.27, S.I. L.S.2.15, S.I. M.16.4, S.I. Y.G.57.14, S.I. HVE10/4, S.I. LAL14/1, S.I. REY15A, S.I. M.14.25, S.I. Y.N.15.51
		S.I. M.16.4	S.I. LAL14/1, S.I. REY15A, S.I. M.16.27, S.I. Y.N.15.51, S.I. L.S.2.15, S.I. HVE10/4
		S.I. Y.G.57.14	S.I. LAL14/1, S.I. L.S.2.15, S.I. HVE10/4, S.I. M.16.4, S.I. REY15A, S.I. M.16.27, S.I. Y.N.15.51
		S.I. L.S.2.15	S.I. LAL14/1, S.I. HVE10/4, S.I. REY15A
		S.I. REY15A	S.I. LAL14/1, S.I. HVE10/4
		S.I. HVE10/4	S.I. LAL14/1
		S.I. M.16.27	S.I. Y.N.15.51, S.I. REY15A, S.I. HVE10/4, S.I. L.S.2.15, S.I. LAL14/1
467a	Ribosome biogenesis/translation initiation ATPase RLI	S.I. Y.N.15.51	S.I. L.S.2.15
852a	MFS transporter	S.I. Y.N.15.51	S.I. L.S.2.15, S.I. REY15A
		S.I. M.16.4	S.I. REY15A
		S.I. Y.G.57.14	S.I. L.S.2.15
		S.I. REY15A	S.I. LAL14/1, S.I. HVE10/4
		S.I. M.16.27	S.I. REY15A
272a	Phosphoribosyl formyl glycinamidine synthase	S.I. HVE10/4	S.I. LAL14/1
		S.I. M.16.27	S.I. M.16.4
518b	ATP-binding protein	S.S. P1	S.I. HVE10/4, S.I. LAL14/1
		S.S. P2	S.I. HVE10/4, S.I. LAL14/1
733d	Sodium: solute symporter	S.A. Ron12 I	S.A. DSM 639, S.A. N8
1280a	AIR synthase	S.I. Y.N.15.51	S.I. L.S.2.15
		S.I. M.16.27	S.I. Y.N.15.51, S.I. L.S.2.15
794b	Biotin carboxylase	S.I. Y.N.15.51	S.I. L.S.2.15
		S.S. P2	S.I. L.S.2.15, S.I. Y.G.57.14, S.I. Y.N.15.51
		S.I. Y.G.57.14	S.I. L.S.2.15, S.I. Y.N.15.51
1500a	Nucleotidyl transferase	S.I. M.16.4	S.I. M.14.25, S.I. M.16.27
		S.I. HVE10/4	S.I. LAL14/1
5030b	Dephospho-CoA kinase	S.S. P2	S.I. Y.G.57.14
		S.I. Y.G.57.14	S.I. L.S.2.15, S.S. SULB, S.S. 98/2, S.S. P1, S.S. SULC, S.S. SULA
		S.I. LAL14/1	S.I. REY15A, S.I. HVE10/4
		S.I. M.16.4	S.I. M.16.27
3827b	Transcriptional regulator	S.I. Y.N.15.51	S.I. L.S.2.15
		S.S. P1	S.S. 98/2, S.S. SULB, S.S. SULC
		S.S. P2	S.S. SULB, S.S. 98/2, S.S. SULA, S.S. SULC
242a	FMN-binding glutamate synthase family protein	S.I. M.16.4	S.I. REY15A, S.I. HVE10/4, S.I. LAL14/1
		S.I. M.14.25	S.I. REY15A, S.I. LAL14/1, S.I. HVE10/4
		S.I. LAL14/1	S.I. REY15A, S.I. HVE10/4
		S.I. M.16.27	S.I. REY15A, S.I. HVE10/4, S.I. LAL14/1
1678a	Molybdopterin molybdenum transferase MoeA	S.I. LAL14/1	S.I. M.16.4, S.I. M.14.25, S.I. M.16.27
S.I. represents Sulfolobus islandicus, S.S. represents Saccharolobus solfataricus, S.A. represents Sulfolobus acidocaldarius, S.T. represents Sulfolobus tokodaii, S.A20 represents Sulfolobus sp. A20, M.C. represents Metallosphaera cuprina, M.S. represents Metallosphaera sedula, A.M. represents Acidianus manzaensisand A.H. represents Acidianus hospitalis. (The strain designation for a particular s…
‘a’ represents clusters with significant positive selection signal for S. islandicus only.
‘b’ represents clusters with significant positive selection signal for both S. islandicus and S. solfataricus strains.
‘c’ represents clusters with significant positive selection signal for both S. solfataricus strains and S. acidocaldarius strains.
‘d’ represents clusters with significant positive selection signal for S. acidocaldarius strains only.
e' means the pairs should be made between the one strain from column ‘Strain 1’ and any one strain from corresponding column ‘Strain 2’.
